# Supplementary material for: Genome-wide identification of the histone acetyltransferase gene family in Triticum aestivum
Source: BMC Genomics. 2021 Jan 11;22:49. doi: 10.1186/s12864-020-07348-6 (PMC7802222; doi:10.1186/s12864-020-07348-6)
Supplement: Supplementary file 1 — Additional file 1: Table S1. List of HATs CDS and protein sequences from Arabidopsis thaliana, Oryza sativa, and Triticum aestivum [file 12864_2020_7348_MOESM1_ESM.xlsx]

## Sheet: Sheet1
Table S1. List of HATs CDS and protein sequences from A. thaliana, O. sativa, and T. aestivum.
>AT1G16710 cds:protein_coding
ATGAATGTTCAGGCTCACATGTCTGGTCAACGGTCTGGGCAGGTTCCAAACCAAGGGACA
GTGCCGCAGAATAATGGAAACTCTCAAATGCAGAATTTAGTTGGTAGTAATGGTGCTGCT
ACTGCTGTTACTGGTGCTGGTGCTGCTACTGGTTCTGGTACTGGTGTAAGGCCTTCACGT
AACATCGTTGGTGCCATGGATCATGATATTATGAAACTTCGACAGTACATGCAAACTCTT
GTGTTTAACATGTTACAGCAACGGCAACCATCTCCAGCTGATGCTGCATCAAAGGCAAAG
TATATGGATGTTGCTAGACGTTTAGAAGAAGGGCTGTTTAAGATGGCTGTCACAAAGGAG
GATTACATGAACCGGTCAACCCTTGAATCTCGTATTACAAGCCTAATAAAAGGAAGACAG
ATAAATAACTACAATCAGCGACATGCTAATTCTTCTTCAGTTGGAACGATGATACCTACT
CCAGGATTATCACAGACTGCGGGTAATCCTAATTTGATGGTTACATCCTCTGTTGATGCT
ACTATAGTTGGCAACACCAACATCACAAGCACTGCTTTGAACACTGGAAACCCTCTAATT
GCTGGTGGCATGCATGGAGGTAATATGTCTAATGGATATCAGCACTCGTCGAGAAACTTT
TCTCTTGGTTCTGGAGGGAGCATGACATCCATGGGTGCTCAAAGAAGTACAGCCCAAATG
ATTCCTACACCTGGCTTCGTTAACAGTGTTACTAACAACAACAGTGGTGGATTTTCTGCT
GAGCCCACAATTGTTCCTCAGTCTCAGCAACAACAACAAAGGCAACATACTGGTGGTCAA
AACAGTCACATGTTGTCCAACCATATGGCTGCTGGCGTTAGACCCGACATGCAATCAAAG
CCGTCGGGTGCGGCCAACAGCTCTGTAAATGGTGATGTTGGAGCGAACGAAAAAATTGTA
GACTCAGGTTCATCTTACACCAATGCGTCCAAAAAATTACAGCAGGGTAACTTCTCTCTT
CTTTCCTTCTGTCCGGATGATCTCATTTCAGGTCAGCATATTGAAAGCACGTTTCATATT
TCAGGGGAAGGTTATAGCACAACAAATCCTGACCCCTTCGATGGAGCTATAACATCGGCT
GGGACAGGGACAAAGGCTCATAATATCAATACAGCAAGTTTCCAGCCTGTGTCCAGAGTT
AACTCTTCTCTGTCACATCAACAACAATTTCAGCAACCGCCTAATCGATTTCAGCAACAA
CCAAATCAGATTCAACAGCAGCAGCAGCAATTTCTCAATCAGAGGAAATTGAAGCAGCAG
ACTCCGCAGCAACATAGATTAATAAGCAATGATGGCTTGGGGAAAACTCAAGTGGATTCA
GACATGGTTACGAAGGTGAAATGTGAACCTGGAATGGAGAACAAGAGTCAGGCTCCACAG
TCCCAAGCATCTGAACGATTCCAGCTTTCTCAGCTCCAGAATCAATATCAGAACTCTGGA
GAAGACTGCCAAGCAGACGCTCAGCTTCTCCCAGTCGAAAGTCAGAGTGATATATGTACA
TCACTCCCCCAAAATAGCCAGCAGATTCAGCAAATGATGCACCCGCAGAATATAGGTTCT
GATTCTAGTAACAGTTTTAGCAATCTTGCTGTTGGAGTAAAATCAGAATCCAGTCCACAG
GGTCAATGGCCTTCCAAGTCTCAGGAAAATACTCTAATGTCTAATGCTATTTCAAGTGGA
AAGCACATTCAGGAGGATTTCCGTCAAAGAATTACCGGAATGGATGAAGCTCAACCTAAT
AATTTGACTGAAGGGTCTGTTATTGGTCAAAATCATACTTCTACTATATCGGAATCCCAT
AATCTGCAAAATTCTATTGGTACCACATGTAGATATGGAAACGTAAGTCACGATCCCAAG
TTCAAAAATCAACAAAGATGGCTACTGTTTCTACGTCATGCACGGAGTTGCAAACCGCCA
GGAGGGAGATGCCAAGATCAAAATTGCGTAACAGTTCAGAAACTATGGAGTCACATGGAC
AATTGTGCTGATCCTCAGTGTTTGTATCCCCGCTGTCGTCACACAAAGGCATTGATTGGC
CACTATAAAAACTGCAAGGATCCTCGGTGCCCCGTCTGTGTGCCAGTGAAGACTTATCAG
CAACAAGCTAATGTTCGTGCCCTGGCCCGTTTAAAAAACGAAAGCAGTGCTGTGGGCTCA
GTGAATAGATCTGTAGTATCAAATGATTCACTAAGCGCTAATGCTGGAGCGGTTTCTGGT
ACCCCTCGTTGTGCTGATACTTTAGATAATTTGCAACCTTCATTAAAGCGGTTGAAGGTG
GAGCAATCTTTTCAACCAGTGGTCCCTAAGACTGAAAGTTGTAAAAGCTCCATTGTTTCT
ACAACAGAGGCAGACTTATCTCAGGATGCTGAAAGAAAGGATCATAGGCCATTGAAGTCA
GAGACCATGGAAGTGAAAGTGGAAATTCCTGATAATTCTGTTCAAGCAGGATTCGGCATC
AAAGAAACGAAAAGTGAACCTTTTGAAAATGTTCCCAAGCCTAAGCCTGTCAGTGAACCA
GGTAAACATGGTTTATCTGGTGACTCGCCAAAGCAAGAAAACATCAAAATGAAGAAAGAG
CCTGGATGGCCGAAGAAAGAGCCTGGATGTCCAAAGAAAGAAGAACTGGTGGAGTCTCCT
GAACTTACCTCAAAATCTAGAAAACCAAAGATAAAGGGTGTTTCTTTAACTGAATTGTTT
ACTCCGGAACAAGTGAGAGAACATATCCGTGGTCTTCGTCAGTGGGTTGGCCAGAGTAAA
GCCAAAGCAGAAAAGAATCAGGCAATGGAGAATTCAATGAGTGAGAATTCCTGCCAGTTA
TGTGCGGTGGAGAAGCTTACATTTGAGCCACCACCTATTTATTGTACTCCTTGTGGTGCT
CGTATCAAAAGGAATGCGATGTACTATACTGTTGGAGGTGGTGAAACTCGTCATTACTTT
TGTATTCCCTGTTATAATGAATCCCGAGGAGACACTATTCTCGCTGAAGGGACTTCCATG
CCAAAGGCAAAACTCGAGAAAAAGAAAAACGATGAAGAGATTGAAGAATCGTGGGTCCAA
TGTGATAAATGTCAGGCCTGGCAGCATCAAATATGTGCTCTATTTAATGGGCGGAGGAAT
GATGGGGGGCAAGCTGAGTATACCTGCCCATATTGCTATGTAATTGATGTGGAGCAAAAT
GAGAGAAAGCCTTTACTTCAGAGTGCTGTTCTTGGAGCGAAAGATCTGCCAAGAACAATT
CTCAGTGACCATATAGAGCAGCGGTTGTTTAAAAGGCTGAAGCAGGAAAGGACTGAGAGA
GCCAGGGTTCAAGGAACAAGTTATGATGAGATTCCAACTGTTGAATCCCTTGTGGTTAGA
GTTGTTTCATCTGTTGACAAGAAGCTAGAAGTTAAATCTCGATTTCTTGAAATTTTTCGG
GAGGATAATTTTCCGACAGAATTTCCATACAAGTCCAAGGTGGTTCTGCTGTTCCAGAAG
ATAGAAGGTGTAGAAGTATGCTTGTTTGGGATGTATGTCCAAGAATTTGGATCCGAATGT
TCAAATCCCAATCAACGCCGTGTTTATCTCTCGTATTTGGATTCTGTGAAGTACTTTAGA
CCTGATATCAAGTCTGCTAATGGGGAGGCTCTGCGCACTTTCGTTTACCACGAAATTCTT
ATTGGTTATCTGGAATACTGCAAATTGCGTGGTTTCACGAGCTGCTACATATGGGCTTGT
CCACCACTGAAGGGTGAGGATTATATCCTATATTGCCATCCAGAAATTCAGAAAACACCA
AAGTCTGATAAACTACGGGAATGGTACTTAGCAATGTTGAGAAAAGCTGCAAAGGAAGGA
ATTGTTGCGGAAACTACAAATCTATATGACCATTTTTTCTTGCAAACTGGTGAATGTAGA
GCTAAGGTTACAGCAGCTAGACTCCCGTACTTCGATGGTGACTACTGGCCAGGTGCAGCA
GAGGATATCATATCCCAAATGAGTCAAGAAGATGATGGTAGAAAGGGAAATAAAAAAGGA
ATACTCAAGAAACCCATTACAAAGAGGGCTCTTAAAGCATCTGGCCAGTCGGATTTCTCT
GGGAATGCTTCCAAAGACCTGCTACTAATGCATAAACTTGGTGAGACCATTCATCCAATG
AAGGAGGATTTTATCATGGTTCACTTGCAGCATAGTTGCACACATTGCTGTACGCTGATG
GTAACTGGAAATCGTTGGGTTTGCAGCCAATGCAAAGATTTCCAGTTATGTGATGGATGT
TATGAGGCTGAGCAGAAACGAGAAGACAGAGAAAGACATCCTGTTAATCAGAAAGATAAA
CATAATATTTTTCCTGTTGAGATCGCCGATATTCCTACGGATACTAAGGACAGAGATGAG
ATACTTGAAAGTGAATTCTTTGATACAAGGCAAGCATTCCTGAGTCTATGTCAAGGGAAC
CATTATCAGTATGATACACTGAGGCGGGCAAAACATTCTTCCATGATGGTGCTTTATCAT
CTGCATAATCCTACTGCTCCTGCCTTTGTGACAACATGTAACGTATGTCACCTCGATATT
GAAAGTGGTCTAGGCTGGCGCTGTGAAGTTTGCCCAGACTATGATGTGTGCAATGCTTGT
TACAAGAAAGAGGGTTGTATTAATCATCCTCATAAGTTAACAACTCATCCATCTCTAGCT
GATCAAAACGCTCAGAATAAAGAAGCTAGGCAATTGCGAGTCTTGCAGCTCAGGAAAATG
CTCGATCTTCTGGTGCATGCGTCGCAATGCCGTTCTCCAGTTTGTCTATATCCCAACTGC
CGCAAAGTGAAGGGGCTATTCCGACATGGTCTCCGCTGCAAAGTACGTGCTTCAGGAGGT
TGTGTTCTATGCAAGAAAATGTGGTATCTGTTGCAACTCCACGCTCGGGCCTGCAAGGAA
TCCGAGTGTGATGTACCTCGATGCGGGGACCTAAAGGAACATCTGAGAAGGTTACAACAG
CAATCAGATTCTAGGCGGAGAGCTGCCGTCATGGAGATGATGAGACAGAGAGCTGCAGAA
GTCGCTGGAACCTCGGGTTGA
>AT1G79000 cds:protein_coding
ATGAATGTTCAGGCTCACATGTCGGGGCAGGTTTCAAACCAAGGGACTATGTCCCAGCAA
AATGGGAACTCCCAAATGCAGAATTTAGTTGGTGGTGGTTCAGCTCCTGCTACTGGTGCT
GGTTTAGGACCTTCACGCGTTTCTCCCGTTGACAATGACATCTTGAAACTTCGGCAGGCT
ATGCGAATCAGGATTTTCAATATCTTACAGCAAAAGCAACCATCTCCAGCTGATGAAGCA
TCAAAGGCTAAATATATGGATGTTGCTAGACGCTTAGAGGAGGGGCTGTTTAAAATTGCT
AACACAAAGGAAGATTACGTGAACCCGTCAACCCTTGAACCTCGGCTGGCAAGTCTAATC
AAAGGCAGGCAGTTAAATAACTACAATCAGCGACACGCTAATTCTTCTTCGGTTGGAACA
ATGATACCCACTCCAGGATTACAACACAGTGGTGGGAATCCAAATTTGATGATTACTTCC
TCAGGTGATGCTACAATGGCTGGAAGTAATAACATCACAACTAGTGCTATGAACACTGGA
AACCTGCTAAATTCTGGTGGCATGCTTGGAGGTAACCTGTCTAATGGATACCAACATTCA
TCGAGTAACTTTGGTCTTGGGTCTGGAGGGAACATGTCATCCATGAGCTCCCAGAGAAAT
ACCGGCCAGATGATGCCTACCCCTGGATTTGTCAACAGTAGTACTAATAACAACAGCAAT
AATGGCCAGTCTTACTTGAGTGTTGAAGCTTCCAACAATAGTGGTGGATTTTCTACTGCT
CCCATGATGGTACCTCAGACTCAGCAACAGCAACTGAGGCAGGATATTGGTGGCCAAAAT
AGTCGTATGCTGCAAAACCATGGAAGTCAAATGGGTGTTGGCCTTAGACCTGGAATGCAA
CAAAAATTGTCTAATGTGTCTAACAGCTCCATAAATGGTGGTGTTGGAATGAATGCAAAA
AGCGTAGATTCAGGTACATCCTACACCAATCCTATCAGAAATTCACAGCAGGCTTATGAT
AATCTTCAGCGTTCAGGAATGCAGGGTGATGGATATGGCACAAACAACTCTGACCCATTC
GGATCGGGAAATTTGTATGGTGCTGTAACATCTGTTGGGATGATGACAAATACTCAGAAT
GCCAATACAGCAAGTTTCCAGGCTGTGTCTAGAACTAGCTCTTCTTTGTCACATCAACAG
CAGCAGTTTCAGCAACAGCCTAATCGGTTTCAGCAACAACCTAATCAATTTCACCAACAG
CAGCAGCAGTTTCTTCATCAACAGCAATTGAAGCAGCAAAGCCAGCAGCAACAGAGATTT
ATAAGTCACGATGCTTTTGGGCAAAATAATGTGGCTTCTGATATGGTTACTCACGTTAAA
CATGAACCTGGAATGGAGAACCCTAGCGAGTCTATCCACTCCCAAACTCCTGAGCAATTT
CAGCTTTCTCAGTTTCAGAATCAATACCAGAACAATGCAGAAGACCGTCATGCAGGTTCT
CAGATTCTCCCTGTCACAAGTCAGAGTGATATGTGCACATCAGTTCCTCAAAATAGCCAA
CAGATACAGCAGATGTTGCACCCGCATAGTATGGCTTCAGACTCTGTCAACGGTTTTAGC
AACCTCTCTGTTGGAGTGAAAACAGAATCTGGGATGCGTGGTCACTGGCAATCTCAGTCA
CAGGAACATACTCAAATGTCTAATAGTATGTCGAACGAACGGCACATTCAGGAGGATTTC
CGACAAAGAATGTCTGGAACGGATGAAGCTCAGCCCAATAATATGTCTGGAGGCTCAATT
ATAGGTCAAAATCGTGTCTCGACTACATCAGAATCCCTTAATCCCCAAAATCCTACTGCT
ACCACTTGTAGAAATGGAAATGGCAACCGGGATCCGAGATTCAAAAATCAACAGAAATGG
CTCCTCTTTCTACGCCATGCTCGCCACTGCAAAGCGCCTGAAGGGAAGTGTCCTGATCGA
AATTGTGTTACGGTTCAAAAGCTCTGGAAACACATGGACAGTTGTGCTGCACCTCAATGT
TCATATCCTCGTTGCCTCCCCACAAAGACATTGATTAATCATCATCGAAGTTGTAAGGAA
CCTAACTGCCCTGTCTGTATTCCTGTGAAGGCCTACCTACAGCAACAGGCAAATGCACGG
TCCCTTGCTCGATTAAAAAATGAAACCGATGCAGCCAGGTCAGTGAATGGTGGAGGAATA
TCAAGTGACGCTGTACAGACCTCTGCTGGAGCAAAATCTTGTACTTCGCCTGGTGCTGAT
ATTTCAGGTCATTTGCAACCATCATTAAAACGGTTGAAGGTGGAGCAGTCTTCTCAACCT
GTGGATGTTGAGACAGAAAGTTGTAAGAGCTCAGTTGTTTCCGTAACAGAAGCACAATCA
TCTCAGTACGCTGAAAGAAAAGATCATAAGCACAGTGATGTACGTGCACCTTCAAAATAT
TTTGAAGTGAAAGCTGAGGTTTCTGACTTTTCTGTCCAGACACGACCCGGATTCAAAGAT
ACAAAAATTGGAATTGCTGAAAATATTCCCAAGCAAAGACCTGTCAGTCAACCTGATAAA
CAAGATTTATCTGATGTTTCACCTATGCAAGAGACTACCAAAGTGGAGAAAGAACCTGAA
TCACTTAAGAAAGAAAATCTGGCAGAGTCTACTGAACATACATCAAAATCTGGAAAACCA
GAGATAAAGGGTGTTTCATTAACTGAATTGTTCACTCCTGAACAAGTGAGAGAACATATC
CGTGGTCTCCGTCAGTGGGTTGGGCAGAGTAAAGCCAAAGCAGAAAAGAATCAGGCAATG
GAGCATTCAATGAGTGAGAATTCCTGCCAACTATGTGCAGTGGAGAAGCTTACCTTTGAG
CCACCACCTATTTATTGTACCCCTTGTGGTGCTCGCATCAAGAGAAATGCTATGTACTAC
ACCGTAGGAGCTGGTGACACTCGTCATTACTTTTGTATTCCATGTTATAATGAATCCCGC
GGCGACACTATACTCGCTGAAGGGACCCCTATGCCTAAGGCAAGACTCGAGAAAAAGAAA
AATGATGAAGAGACTGAAGAATGGTGGGTCCAATGTGATAAATGTGAGGCGTGGCAGCAT
CAGATATGTGCTTTATTTAATGGGAGAAGGAATGACGGAGGGCAGGCTGAGTATACCTGC
CCATATTGCTTTATAGCAGAAGTGGAGCAAAGTAAGAGGAAGCCTTTACCTCAGAGTGCT
GTTCTTGGAGCTAAAGACTTACCGCGAACAATTCTCAGTGACCATATAGAGCAGCGGTTG
TTTAAGAGGCTGAAGCAGGAAAGAACAGAGAGAGCCAGGGCTCAAGGAAAAAGTTATGAT
GAGATTCCCACTGCCGAGTCCCTTGTGATTAGAGTTGTTTCATCTGTTGACAAGAAGCTG
GAAGTCAAACCTCGATTTCTTGAAATTTTTCGGGAGGATAGTTACCCAACAGAATTTGCA
TACAAGTCCAAGGTAGTTCTGTTGTTTCAAAAGATTGAAGGCGTAGAAGTATGCTTATTT
GGGATGTACGTCCAAGAATTCGGTTCTGAATGCGCATTTCCCAATCAACGCCGAGTTTAT
CTCTCGTATTTGGATTCTGTCAAGTACTTCAGACCCGAGGTTAGATCTTATAACGGAGAA
GCTCTGCGTACTTTTGTTTACCACGAAATTCTGATCGGCTACCTAGAATACTGCAAGTTG
CGTGGTTTCACGAGCTGCTACATATGGGCTTGTCCGCCGCTGAAGGGCGAGGATTATATC
TTATATTGTCATCCAGAAATTCAGAAGACGCCAAAATCTGATAAACTACGAGAGTGGTAC
TTAGCAATGTTGAGAAAAGCTTCAAAGGAGGGCATTGTTGCAGAAACTATCAATCTATAT
GACCATTTTTTCATGCAAACTGGTGAATGTAGAGCTAAGGTTACAGCAGCTAGGCTCCCG
TATTTTGACGGTGACTACTGGCCAGGTGCAGCAGAGGATCTTATATACCAAATGAGTCAA
GAAGAAGATGGAAGAAAGGGAAATAAGAAAGGAATGCTCAAGAAAACCATTACTAAAAGG
GCTCTAAAAGCTTCTGGTCAGACTGATCTATCTGGGAATGCTTCCAAGGATCTGCTTCTA
ATGCATAGACTCGGTGAGACCATTCACCCGATGAAGGAGGACTTTATCATGGTCCACTTG
CAGCCTTCTTGCACTCATTGCTGCATACTGATGGTATCTGGTAATCGTTGGGTCTGCAGC
CAGTGCAAACACTTCCAGATTTGTGACAAGTGTTACGAGGCTGAGCAGAGACGTGAAGAC
AGGGAAAGGCATCCTGTTAATTTTAAGGATAAGCATGCGTTGTATCCAGTTGAGATTATG
GATATTCCTGCAGATACAAGAGACAAAGATGAAATACTCGAAAGCGAGTTTTTCGACACT
AGACAAGCATTTCTGAGTCTTTGTCAAGGGAACCATTATCAGTATGATACATTGAGGCGG
GCAAAACATTCGTCCATGATGGTCCTTTATCATCTACATAACCCAACCGCTCCTGCCTTT
GTCACGACCTGCAATGCGTGTCATCTTGACATTGAAACTGGTCAAGGCTGGCGCTGTGAA
GTATGTCCAGACTACGATGTGTGCAATGCCTGTTTCAGTAGAGATGGTGGAGTTAATCAT
CCTCACAAGTTGACGAATCATCCATCTTTAGCTGATCAAAATGCTCAAAACAAAGAAGCG
AGGCAATTGCGAGTCTTGCAGCTTAGGAAAATGCTCGATCTTCTGGTACATGCATCACAA
TGTCGTTCGGCACATTGTCAATATCCGAATTGCCGGAAAGTGAAAGGGCTATTCCGACAT
GGTATCAACTGCAAAGTACGTGCTTCGGGAGGTTGTGTTCTATGCAAAAAAATGTGGTAT
CTCCTGCAACTCCATGCTCGGGCCTGCAAGGAATCAGAGTGCCATGTACCTCGTTGCAGG
GACCTAAAGGAGCATCTGAGAAGATTACAGCAGCAATCAGATTCACGGCGCAGAGCAGCT
GTAATGGAAATGATGAGACAAAGAGCTGCAGAAGTCGCTGGGGGCTCAGGTTAA
>AT1G55970 cds:protein_coding
ATGAATAATAATAAAGAAGTTCCTCAGAACTCTGTTGCTGTTTCTTCGTCATCGTCGGCA
CCAATAACTGTTATTTCTCCTCAGCAGGATGCTAATAATTTCATAAAGAAGAGACGCACT
GCTTTAAGAAATAGAATTTATGCTATCGTAAGACACAAGCAGAAGCAGCATCAAATCTTT
CTAGACAAGAAGAATCAGCAGCAACAGCAGCGTGTTGATGATGCCACGCAACGTGCTCTC
TTAGAGAAGCAGGATCAACAGTGTATTGCGGCAACAAGAATGATTGAGGAAGAACTCCTC
AAGTCTTCTCGATCATTTGAGGAGTACTTCGATTTAAGAACTTTTGACGCCCGTGTACGA
ACTATATTGCAACAGCTTGGAACAATGCTTTCTCAGCGGCGTGCTGCTGCTGCTGCCATG
AATAACGGAGAGGCTCAATGTATTACATCTACCCGAGCGGTCCATACTTCCATAAGCGTT
AGTAACTCTTTCCAATGCGGAAGAAGCCTTGTGCCAATTAATTGCACCACTGCAACAGCT
GGAGCATTTTCTATTGGGCCTGACATGCAGACACACCATTCTACTGGTGCTAATCACCAG
ATGGTTGAAGTTAATAGGCCGAATATGAACCAAATTACTTGTGGGATCTCTAGTCCTCTG
ATTACTGGATTTAACGGCAACTGTGTACCAGTTTCTGCTAATATACCCATGACTTCTCAA
GACCTCTTCAATGCTACACATTTTTCAACTTTACCTCAACCTTTTCTGCAACCACCACCT
GATCAGTCACACATGCATAGATACTCAATGAGCAACGTTGCTTCTTTTGGTCAAAGTAAT
CCATATCCCTGTGGAGTTGTTATGTCATCTGGCTCAATGGCAGTTGCTCAGAATTCAATT
CCATGGAACAACCCCAATCCTATGCAGGGACTTGACCCTACCGTCACAAGTTATCACTCA
AACCTGCAACCAATGCAACAAACCCCATTGCCTAAACGTCAACTACATCATCCCCTGTGG
AATACCAATTTCCAATCTGCTCCCAATAACAGAGACAATTTGCCTCAGGTCAGTCAACAA
CTCTCAAATCATGGGTCTCGCCAGCACCGAGGACAACACTCCCAAAATCTTTATCCTGGC
CAACTCCAGAACCAAGATCGTTTACTTCCCAATCTGACTCAGCAAGCTATGGCTTTAGCT
GCTCCTGTCATGCATGTACCAAGTAAACAGGTTAATGAAGATTGTGGTCAAACGTCTTCG
AACACCGTTCTGCGGTGGATTCCGTTTATGTTCCATGCACGTCATTGCAAGGCTAAGAAA
GATAAGTGTGCGAGCAAGTTTTGCTTTCAAGCCAGAAAGATAGTGAAACATATAGACTGC
TGCAAGGTCCCTAACTGCAAATATAGGTATTGTCTTGGTACTCGGATGTGGTTAGATCAT
TTCAAGCAATGCAAAAGCATATCGTGCCGTACCTGTGTAGCTGTCAGAGAATACATGGAA
AAGAATAAATACACAATTGTACCTCTCCGTAGAGCTAAGTGTAGCTCAGCTAGTTCAAAA
TGTCAACCCAAGAAATCCTCAAAATCCAGGCAAGCATATAAAAAAGGAGGTGCTGAAGCT
CCATCTGTTGATGCTGATCTGCAACGCTCAATCAAGCGCCCGAAACTACATCGACCCTCC
CAAAATATCACTCCCGAGACAAAGAGCATTTCGGTGACAGGATGTGGTGTTGTCTGTAAA
CCTCATTCCTTAATGAATATGCAAGAGAAAGATGGTTTGCAAAGCCTCAAAGTTGAGGCT
ATGCCTATGGACATTGATGTTCCTGGTGCTTCTGAGATTCCCGTTACCAGGGAGCTGGTG
AAACATGTTGCTGAAGATACTCCCAAGGGTAATAATTGTGGTGGTTTTGCTATGGTTGAA
AAAACTAGTTGCTTATTGGCACAAGGGAAATCCAAATGTATGAATGAAATGAGTGCACCA
AAGGAAGAGAATGTGAAACAGTCTGTGGAAGTTGTAGATGCGTCTAAGATGGAAATCTCC
TCACTTGTTGAATTGTTTACTCCTGAGCAAGTAAAGGAGCATATCCGCAGTCTTCGTCAG
TGGGTAGGACAGAGTAAAACCAAGGCAGAAAAAAACAAAGCAATGGGGTGCTCCATGTCT
GTGAATTCTTGTCAGTTATGTGCTGTTGAGTGGCTTGTATTTGAGCCAGTACCTATTTAC
TGCTCACCTTGTGGTATACGCATCAAGAAAAATGCCTTGCACTATAGTATTGCGGTTGGT
GAGTCAAGGCACTATGTCTGTGCACCTTGCTACAATGAAGCGCGTGAAAAATTGGTTTTT
CTTGATGGAACTTCTATACCGAAAACAAGGCTTCAGAAAAAGAAAAATGATGAACAAGTT
CCGGAAGGGTGGGTGCAATGTGATAAGTGTGAAGCATGGCAGCATATAATTTGTGCTTTG
TTCAACAGCCGAAGAAATCATGGAGAATCCACCAAGTACACTTGCCCTAGTTGCTATATA
CAAGAGGTGGAACAAAGAGAAAGAAGACCATTACCACTAAGTGCTGTTCCGGGGGCAACA
AGTTTACCAGTTACTTCTCTTAGCAAGCATCTAGAGGAGCGGTTATTCAAAAAGTTGAAG
GAGGAAAGACAAGAGAGGGCTAGACTTCAAGGAAAAACTTATGAGGAGGTCCCAGGAGCT
GAATCACTTACTGTCAGAGTTGTGGCATCGGTTGATAAAGTATTAGAAGTAAAGGAACGT
TTCCTTGAGCTTTTCCGTGAAGAAAATTATCCATCTGAATTCCCTTATAAGTCCAAGGCC
ATTTTTCTGTTTCAGAAGATTGAAAATGTGGAAGTATGCTTGTTTGGTATGTTCGTTCAG
GAATTTGGGACAGACTCTGGACCTCCCAATGAGCGGCGGGTATACCTTTCTTATCTGGAC
TCTGTTAAGTATTTCAGACCTTTGTTTCGTGTTTTGCTTCACGAGTACATGAAACTTATC
ATTGTTACGAATTTGCAGATTGGTTATCTCGATTATTGTAAGAAACGTGGTTTTACAAGC
TGCTATATATGGGCATGTCCTCCACTTAAGGGTGACGATTACATTCTTTACTGTCATCCT
GAAATCCAGAAGACTCCAAAGACCGACAAACTAAGGGAATGGTATTTGGCAATGTTAAGA
AAAGCTTCAAAAGAAGATGTGGTCGTTGAATGCACAAACCTCTACAATCATTTTTTTGTC
CAGTCTGGTGAATGTAGAGCTAATGTAACTGCTGCAAGGTTGCCATATTTTGATGGAGAT
TACTGGCCAAGTGCTGCTGAGGATTTACTACGCCAAATGAACCAAGAAGATGATGGTGAG
ACAAAGTTACATAGAAAAGGATTGACCAAAAAGGTCATATCGAAAAGAGCCCTAAAAGCC
GTTGGCCAGTTGGACCTTTCTCTTAATGCCTCCAAGGATCGACTTATGATGCAAAAACTC
GGTGAGACCATTTGTCCGATGAAGGAAGATTTTATAATGGTTCATTTGCAACATTGCTGC
AAGCATTGTACCACTCTCATGGTATCTGGAAACCGGTGGGTCTGCAATCACTGCAAGAAT
TTTCAGATCTGTGACAAGTGTTACGAAGTGGAACAGAACCGCATAAATATAGAGAGACAT
CCGATTAATCAGAAAGAGAAACACGCGCTATTTCCTGTGGCCATCAAAGACGTTCCCACC
AAGATTGAAGACAAAGATAACAACCTCGAGAGCGAATTTTTCCATAATAGACAAGCTTTC
CTGAATCTTTGCCAAGGAAATAACTATCAGTACGAGACTCTCAGGCGGGCGAAACATTCT
TCCATGATGATTCTCTATCATCTCCACAACCCCACTGCCCCTGCATTTGCGACGGTTTGC
ACCATCTGCCAACAAGAAGTTGAAAACTCTCAAGGCTGGCACTGTGAAGTTTGTCCGGGC
TATGATGTCTGCAGTGCCTGTTACTCAAAGGACTCTATAAACCATTCACATAAACTGACA
AGCCGTTCATCTTCTACGGATAGTACTGTTGTACAACAGAACGGGCAAGCTAGTCAGAGT
TATCAAGTCAAGCTTGAGAAGTTAAAAAAACTGCTAGTACATGCAGCTACATGCCGCTCT
ACACAGTGCCAATATCAAGGTTGTCGTAAGAGTAAGATGCTCTTCAGACATTGTATAGAC
TGTACGACTGGAGATTGCCCCATTTGTAAGGGATTGTGGAGTCTCCTCAAACTCCATGCC
CGCAACTGTAGAGATTCCAAGTGCACTGTCCCCAAATGCAGCGGTTTGAGAGCGATTAGT
AGAAGGAAGCAGCAGCAGGCAGACAAAAGGCGTAGAGCTGCTGTAATGGAGATGATGCGG
GAAAGGGCCGCTGAAGCCACCCGCACTGGCTGA
>AT3G12980 cds:protein_coding
ATGGCTCAGGGGCAGAATAGGACTGTTCTTCAGTCAGGACAGATGCATAATTCTGTTGTA
GCTTCTGCTTCTAGTGTTTCTTCTCAGCCTAATATGGTCAATGGCATATCTCAGGACACT
CTCTTATTACGCCAGGAGATGCTCAACAGAACCTACGCTTGGTTACAGCAGAGGCAGCCT
TCAAAGACAGATGATGCCTCTAAGGCAAAGTTATCTGAGGTTGCAAAACGGTTAGAGAGT
GCAATGTGGAGAACGGCTACGTCAAAGGAGGATTACTTAGATTTCCGAAGTTTTGACGTT
CGCGTAGAATCTACTCTCAAACAACTTTTGAGTCAGCGCCGTGCTAATCCTTCAAGCTCG
GTCAGTACGATGGTCCAGACACCTGGGGTTTCGCATGGATGGGGTCAAAGTTATACGGCC
ACCCCTATGGTGGATACGAGCAAATTCAATAGTAGTAATAACTTATCAGATGCAACAACC
GAAACTGGAAGGCTATTGCCAACTAATCGCATGTACAGAGGTACAATAAATAATGGTCGC
CAGGAATTATCTGCGGTTGGCCAGATGATTCCTACTCCTGGATTTGACAATAGTGCTAAT
GCTGATGTTTATCAGTCTCATCGAAATGAAGAATATTCTGGAGATGGTGGCAAGCTTCTG
GCTACCGGGTCTGACTTTGGAAATCCATCTCAGCTGCAGAAGCAACGTCCTACTGGTTCA
AATGACCTTATGGGTTACAACCTTGATCACCAGTTGGGAGGTGGTTTCAGGTCAAATATT
CACCAGAATACATCTGGGATGACCAGTATTCCGCTAAATGCTGGTGTAGGGATGAGCGGG
AACAATGTACACCTTGCTAATGTGCCCAGGAGTTCTGAAGGGGTCCTCAGTTCTACGCAT
TTTTCAACTTTTTCCCAACCTTCGCAGCAGCCTGTCGAGCAGTTGCAGGTGTCACATGTG
AACAGATACTCAATGAGTAACTCTGGTACTTTTGTGTCTGGGAATCTCTATGGAGTTCAA
ACATCATCTGGCTCAATAGAAACTGCTGTGGATATGAATTCTATGAGCCTGAATTCTATG
CGGAGAGTTGATACTTCATTCGGTAGTCAGTCAGGCCTGCAAAACAATCCATTGCTAAAA
CCTCATCTACGTCATCAGTTCGAGAATGGGAATTTCCAATCTTCTTCCAATTCCAAAGAA
AACTTGGCTCAGGTGAGTCATCGACCATTAGAACGTCAATTCAACCAACAAGCTCATTAT
GGTCAATACCACCAGCAAGAGCTCTTAATGAACAATGATGCCTATCGTCAATCTCAGCCA
GCTTCAAATTTAGTTAGTCAAGTTAAGAATGAACCTCGCGTTGAATACTACAATGAAGCT
TTTCAGATGCAGGCTATAAATAAAGTAGAACCATCCAAACCGCAAAACCAATACAAGCAG
AACACTGTGAAAGACGAGTATGTTGGTGCTCAGAGTGCACCGGTTTCTAGTAGCCAGCTA
AAGATGTCTCCATCTTTTCCACCACAAACTCATCAGACACAGCAGGTGTCACAATGGAAA
GATTCGAGCAGCCTCTCAGCTGGAGTGCAGCCAGTATCAGGTCTGGGTCAGTGGCATTCA
TCTTCGCAGAACTTGACACCAATATCAAAAAATTCTAATGAAGAGAGAGAACATTTTGGG
GTAAGATTTCATAAGCAGCATGAAGGTACTAATAATAGTTCGTCTGTAAGAGAGTCTACA
AACTGCCTTACTGTTGCTCCTAGTGGCACCTTGGATGTTCCTCATCTCCCAGTAGGAATC
AACGTCTTGAGTAAACAGCTGAATGGAGATTGTGGTCTAAGTTACAAAAATCAGAGGCGG
TGGCTTTTGTTCCTGCTACATGTACGAAAATGCAATGCTGCAGAAGATAACTGCGAAAGT
AAGTATTGTTTTACTGCCAAAACGCTATTGAAACATATCAATTGCTGCAAGGCTCCTGCT
TGCGCATATCAATATTGTCATCAAACCCGACAATTGATTCATCATTACAAGCACTGCGGC
GATGAAGCATGCCCAGTCTGTGTTTTTGTCAAAAACTTCAAGGAGAAACAAAAAGAAAAA
TTTACCTTCCTCCAAAGAGCTGAGCCTAGCTCAGCTAGTTTAAACCATGGACCCAAGGAA
TCCTTTGAGTCTATGCGTACTTCTAGTGAAAGAGACTCTGAAGCTCCATTTGTTGTTGAT
GATTTGCAACCTTCTCCAAAGCGCCAGAAAGTAGAGAAACCCTCCCAATTTGCTTATCCT
GACACACAGGGAAACCCAGCGACAATATCTGCTGGTGTCAGCCAAGCTCATTTTTCTATG
GGTTTGCAAGAGAAAGATAGGCTACCAAGTGATGTTTGCAAACCTGTCAGATCAAATGTG
CCGATGAATGCAGATAGTTCTGATTCTTCAAGGAGGCTTGTTCCAGTTTCCCGTGAGCTG
GAGAAGCCTGTTTGCAAAGATACTCACATGGGGAGACATGGTGTAAAATCTGCATTAGAT
GGTGAAAGTCTTCGTTTATCAAAGCAAGAAAAACCAAAGCGTATGAATGAAATAAGCGCA
CCCAAAGAAGAGAATGCGGAACAATCTTTGGGCGTTGTATCTGCGTCTAATTGCGGAAAG
TCAAAGATCAAAGGCGTCTCACTGATTGAGCTGTTCACTCCAGAGCAAGTAGAGGAGCAT
ATCCGCGGTCTTCGTCAGTGGGTAGGCCAGAGTAAAACCAAGGCAGAAAAAAATAAAGCA
ATGGGACTCTCCATGTCTGAGAACTCTTGCCAGTTATGTGCTGTTGAGAGGCTTGCATTT
GAGCCAACACCTATTTACTGCACACCTTGTGGGGCACGTGTCAAGAGAAACGCTATGCAC
TATACGGTAGTGGCTGGGGAGTCACGGCATTATGTCTGCATTCCTTGTTACAACGAAGCG
CGTGCAAACACTGTTTCTGTTGATGGAACTCCTGTACCGAAGTCAAGGTTTGAGAAAAAG
AAAAATGATGAAGAGGTTGAAGAATCGTGGGTGCAATGTGATAAATGTCAAGCATGGCAG
CATCAAATTTGTGCTTTGTTCAACGGCCGTAGGAATCATGGGCAAGCCGAGTACACTTGC
CCTAATTGCTATATACAAGAAGTGGAACAAGGAGAAAGGAAGCCGGTATCACAAAATGTT
ATTTTGGGGGCAAAAAGTTTGCCAGCCAGTACTCTTAGCAACCATTTAGAACAGCGGTTG
TTCAAGAAACTGAAGCAGGAAAGACAAGAGAGGGCTAGACTTCAAGGAAAAAGCTATGAG
GAGGTCCCGGGAGCCGACTCGCTTGTAATCAGAGTTGTAGCATCTGTCGACAAAATATTA
GAAGTAAAGCCACGTTTCCTTGACATTTTCCGTGAAGATAATTATTCATCAGAATTCCCT
TATAAGTCTAAGGCCATTCTGTTGTTTCAGAAGATTGAAGGTGTTGAAGTATGCTTATTT
GGCATGTATGTCCAGGAATTTGGAACAGATTCTGCGTCTCCCAATCAGCGCCGGGTTTAC
CTTTCCTATCTGGACTCAGTTAAGTACTTCAGACCTGACGTTAGAACAGTATCTGGAGAG
GCCCTCCGTACGTTCGTATACCATGAAATTCTGATTGGTTACCTTGACTACTGTAAGAAA
CGTGGATTTTCAAGCTGCTATATATGGGCATGCCCCCCTCTTAAGGGTGAAGATTATATT
TTATATTGCCATCCTGAAATTCAGAAAACGCCAAAGACTGATAAACTAAGGGAATGGTAT
CTAGCAATGCTAAAGAAAGCTTCCAAGGAAAAGGTGGTCGTTGAGTGTACAAACTTCTAT
GATCACTTTTTCGTCCAGTCTGGTGAATGTAGAGCTAAGGTAACAGCAGCAAGGTTACCA
TATTTTGATGGCGACTACTGGCCAGGTGCTGCTGAGGATTTAATAGATCAAATGAGCCAA
GAGGAGGATGGCAAAAAGTCAAATAGAAAACTAATGCCCAAAAAGGTCATATCGAAAAGG
GCTCTAAAAGCAGTAGGTCAGTTGGACCTTTCTGTTAATGCCTCGAAGGATCTCCTGCTA
ATGCATAAACTGGGTGAGATCATCCTCCCAATGAAGGAAGATTTCATCATGGTTCATTTG
CAACATTGTTGTAAGCATTGTTGTACTCTCATGGTATCTGGAAATCGTTGGGTGTGTAAC
CAGTGTAAGAATTTTCAGATTTGTGACAAGTGTCATGAAGTGGAAGAGAACCGTGTGGAA
AAGGAAAAGCATCCCGTCAATCAGAAGGAGAAGCATGTATTATATCCTGTTGCCATTGAC
AACATTCCTACTGAAATTAAGGACAATGATGACATCCTCGAGAGCGAGTTCTTTGATACT
AGGCAAGCTTTCCTGAGTCTTTGCCAAGGTAATCACTATCAGTACGACACACTAAGACGG
GCAAAACATTCTTCCATGATGATTCTCTATCATCTTCACAACCCAACCGTCCCTGCATTT
GCAATGGCATGCGCCATCTGCCAGCAAGAACTTGAAACTGCTCAAGGTTGGCGTTGCGAA
GTTTGCCCTGACTATGATGTTTGCAATGCTTGCTACTCAAAAGGCATCAACCATCCACAT
AGCATCATTAGCCGTCCATCTGCGACAGATTCTGTTGTACAGAACACACAAACTAATCAA
ATTCAGAATGCCCAGTTAAGAGAGGTGCTGCTACACGTAATGACATGCTGCACTGCACAG
TGCCAGTATCCAAGGTGTCGCGTGATTAAGGGTCTCATTAGGCATGGTCTTGTCTGCAAG
ACCAGAGGTTGCATCGCTTGTAAGAAAATGTGGTCCCTCTTCCGATTGCACTCCCGAAAC
TGCAGAGATCCCCAATGCAAAGTCCCCAAATGCAGAGAGTTGAGAGCTCATTTTAGTAGA
AAGCAGCAACAGGCAGATTCAAGACGCAGAGCAGCGGTGATGGAGATGGTGCGGCAGAGA
GCCGCTGATACAACGGCCTCCACTCCTGAATGA
>AT1G67220 cds:protein_coding
ATGGCTCCACCGCGTAAAAGGACAAGGGACTTGATGCCTAAGTTTCTTAACACCGAAAGT
TTTGATGAGTTCAATCAGCGGTTGAACAATCTACCTGCAGAGTCAAATGTTACGTCTGAT
GAAGATGCACAGTTTCTTGAATCGAGAAAATGTCAGTCAAAGCGATGGAGAAAGGAAGAA
CCATTAAAGTTGAATCTTCGTAGTCCTTGGAATGTTTTATGTAGTCCTGAGTCGATTAGC
TCTGCTAAGTTCATTGTGGAGAAGACATGTTTGATTCCAGTACCAAGTTTTGAGGAGGCT
GCTACTAATGCTAGAAGATGTTTAAATACATCTTCTATACCGGGAAGTAGCGGTTCTGCT
TCCGAGACAAACAGCGGTTCTGATATAACGAAGCAAGATTTTAAGAACGATTCTCCTTCG
GATAGTAAGAAGGTTCAGGGTTCTAGTACTAGCAAATCTGCAAAACCGAAGGTAATCAAG
GTTTATTCTTTCGTGGATCTGGTTACTACGACAAAGAAAGGAAACATTCAAACCGAGGAA
AGTTCTTTAAACCATGAGAAGAAACTTGGAACTGTTGTGGATATTGTTGAGCCGATGAAA
TGTGATGAAAGGAGTAAGGAGGTTCAGGGTTCTAGTACTAGCAAATCTGCAAAACCGAAG
GTAATCAAGGTTTATTCTTTCGCGGATGTGGTTACTACGACAAAGAAAGGAAACATTCAA
ACCGAGGAAAGTTCTTTGAACCATGAGAAGAAACTTGGAACTGTTGTGGATATTATTGAG
CCGATGAAATGTGATGAAAGGAGTAAGGAGGTTCAGGGTTCTAGTACTAGCAAATCTGCA
AAACTGAAGGTAATCAAGGTTTATTCTTTCGCGGATGTGGTTACTACGACAAAGAAAGGA
AACATTCAAACCGAGGAAAGTTCTTTGAACCATGAGAAGAAACTTGGAACTGTTGTGGAT
ATTGTTGAGCCGATGAAATGTGATGAAAGGAGTAAGGAGGTTCAGGGTTCTAGTACTAGC
AAATCTGAAAAACCGAAGGTAATCAAGGTTTATTCTTTCGCGGATGTGGTTACTACGACA
AAGAAAGGAAACATTCAAACCGAGGAAAGTTCTTTGAACCATGAGAAGAAACTTGGAACT
GTTGTGGATATTGTTGAGCCGATGAAATGTGATGAAGGGACCAAGTGTGAGGTTACTACG
ACAAACAAAGGAAAGATTCACACCGAGGAAAGGTCTTTGAACCATGAGAAGAAACTTGGA
ACTGTTGTGGATATTGTTGAGCCGATGAAATGTGATGAAGGGAGCAAGTGTGAGGTTACT
ACGACAAACAAAGGAAACACTCAAACCGAGGAAAGGTCTTTGAACCATGAGAAGAAACTT
GGTATTGGTGTGGATATTGTTGAGCCGATGAAATGTGATGAAGGGACCAAGTGTGAGGTT
ACTACGACAAACAAAGGAAAGATTCAAACCGAGGAAAGGTCTTTGAACTATGAGAAGAAA
CTTGGAATTGGTGTGGATATTGTTGAGCCGATGAAATGTGATGAAGAGAACAAGTGTGAG
GTTAATGCTGACACATTTGATGTGGTTATTGTTGAGCCAATGAAATGTAATAAAGTGACC
AAGTGTGAGGTTAATGTTGACACAACTGGTGTGAATATTGTTGAGCCAATGAAATGTAAT
GAAGTGACCAAGTGTGAGGTTAATGTTGACACAATTGGTGTGGATATTGTTGAGCCGATG
AAATGTAATGAAGAGAGCAAGTGTGAGGTTAATGCTGACACAATGTCTCTGCAAAAACGT
AGCAAGAGAGCTGTCTCTTTGGTCGAACGTTTCACAGAAGAAGAGATAAAGCTGCATATA
ATGAGTCTAAAGAAGCCAAGTACACAGAGCGCAGTCGAAGGAATGTGTGACCTCAAGGAG
GAGGAGGAATCATGTCAATTGTGTGACGATGGCACACTCTTGTTTCCACCACAACCACTA
TACTGCTTATTATGCAGCCGCCGCATCGATGACAGATCTTTCTATTATACCCCTGGGGAA
GAAGAACTAAGCAATGCGCAACATCAAATCTGCAGTCCTTGTCACAGTAGATGTAAAACC
AAGTTCCCTTTATGTGGAGTCTTTATCGATAAACACAAAATGCTTAAAAGGAGTAACTTT
GACAACGCAGATACGGAGGAGTGGGTTCAATGTGAATCTTGTGAAAAATGGCAACATCAG
ATATGTGGTCTCTACAATAAGCTTAAAGACGAAGACAAAACCGCAGAGTATATTTGTCCT
ACATGTTTATTAGAGGAGTGTCAAAGTATCAACAACATGGCACTCGTTGACTATACGGAT
TCTGGAGCAAAAGATTTGCCTGAAACTGTCCTCAGCTACTTTCTAGAGCAAAGGCTATTC
AAGCGCCTCAAGGAAGAAAGATACCAAACAGCAAAGGCTACTGGGAAGAGCATCAATGAT
GTACCTGAACCAGAGGGTCTTACTCTCAGAGTCGTGTTTTCGGCTGACAGAACCTTAACT
GTCAACAAACAATTTGCCAGTTTACTTCACAAAGAAAACTTTCCTAGTGAATTCCCTTAC
AGATCAAAGGTTATTCTTCTATTTCAGAAAGTCCATGGAGTTGATATATGCATCTTTGCA
TTGTTTGTCCAAGAGTTTGGATCAGAATGTAGCCAACCAAACCAACGCAGCACATACATA
TTTTATCTCGATTCTGTCAAATACTTTAAACCTGAGAGAGTAACATTCGCAGGAGAAGCT
CTTCGAACTTTCGTTTATCATGAAGTATTGATTGGATATCTTGAATATTGTAAGCTTCGA
GGTTTCACGACGAGTTATATATGGGCGTGTCCACCTAAAATAGGACAAGACTACATAATG
TATTCTCATCCTAAGACTCAGCAAACACCTGACACTAAGAAGCTTCGCAAATGGTATGTG
TCAATGCTCCAAAAAGCAGCCGAGCAGAGGGTAGTGATGAATGTTACAAACTTGTATGAT
CGGTTCTTCGATTCGACAGAGGAATATATGACAGCTGCGCGGTTGCCTTACTTTGAAGGA
TCTTTCTGGTCCAATAGGGCTGAGATTATGATTCAAGACATTGAAAGAGAAGGCAATAAT
GAGTTGCAGAAGAAGGTTAAATTGCTTTCTAGAAGAAAAGTAAAGACTATGAGCTACAAA
ACTACGGGTGATGTTGATGTTGATGATGTTAAAAACATTCTCCTGATGGAAAAGCTGGAA
AAAGAGGTATTCCCAAATAAGAAGGATTTAATGGTGGTGGAATTGAATTATTCATGCACA
CGCTGTTCGAAAGCCGTATTATCAGGATTGAGATGGTTTTGCGAGAAGTGCAAGAATCTT
CATTTGTGTGAAAGCTGCTATGATGCAGGACAAGAGCTTCCTGGAGAACACATATATAAG
AGGATGGACAAAGAGAAGCATCAGCTCTCAAAGGTTCAGGTGAACGGCGTACTGTTTTCT
ACAACAGAGGATAATGATATCATCCAAGAAAACGATATGTTCGAAAGCAGACAAGCGTTC
TTAGCTTTTTCTCAAAAGCATAATTACAACTTCCACACGCTTCGACATGCCAAGCATTCT
TCGATGATGATACTTCACCATCTTCACACCTCAAACAAGCATCATTGCTCTCAAAACTCT
AGCAGTCTCACCTGCACGGCCTGCAAAAAAGATGTTTCGACAACGATTTACTTCCCTTGT
TTGCTCTGTCCGGATTACCGAGCTTGCACTGGATGCTATACCAAAAACAGAACCCTTCGT
CATCTTCATATTTTCCCTACACTCCCTTCAGCTAATAGAGCGCCGTCGAGAACCGTAATG
GTTCTTGAGATATTGAACGCAATATCGCATGCGCTTCTGTGTCAGCACAAGACCACTAAG
TCATGCTCATACCCGAAATGCCACGAAGTTAAAGCATTGTTCACTCACAATGTACAATGC
AAAATCAGAAAGAAGGGAACTCGTTGTAATACTTGCTACAAATTGTGGCAGACAATAAGG
ATTCATGTGTACCATTGCCAAGATCTCAATTGCCCCGTACCGCAGTGCAGAGATAGGAAG
GAAGTCTTGATTAGGAAGGTGTAA
>AT1G32750 cds:protein_coding
ATGGCTGAATCCAATGGCAAGGGTTCCCACAACGAGACTTCCTCAGATGACGATGATGAA
TATGAGGACAACAGCAGGGGTTTTAACCTTGGATTCATCTTTGGAAATGTTGATAACTCT
GGGGACTTGGACGCTGATTACCTTGATGAGGACGCCAAAGAACATCTTTCTGCATTGGCA
GATAAGCTGGGTTCATCTCTACCAGATATAAATTTATTGGCAAAATCAGAACGTACAGCA
AGTGATCCAGCTGAGCAAGATTATGATAGAAAAGCTGAGGATGCTGTTGATTATGAGGAT
ATTGATGAAGAGTACGATGGGCCCGAAGTTCAAGTAGTCAGTGAGGAAGATCATCTACTG
CCAAAAAAGGAGTATTTTTCGACTGCAGTTGCTTTGGGTAGTTTAAAGTCCAGAGCTTCT
GTGTTTGATGATGAAGATTATGACGAGGAAGAAGAACAAGAGGAGGAGCAAGCGCCAGTT
GAAAAATCTCTTGAAACTGAAAAGAGGGAACCAGTTGTCTTAAAGGAAGACAAGGCCTTG
GAGTATGAAGAGGAGGCTAGCATCTTGGATAAAGAGGATCATATGGACACCGAAGATGTC
CAGGAGGAGGAGGTGGATGAGTTATTGGAAGGTACATTGGATGACAAAGGCGCCACCCCA
CTGCCTACGTTGTATGTGGAAGATGGTATGGTTATCTTACAGTTCTCCGAGATATTTGCT
ATCCATGAGCCTCCACAGAAACGGGATAGGAGAGAAAATAGATATGTCACTTGTAGAGAC
AAATACAAATCTATGGATATATCTGAGCTTGTTGAAGACGATGAGGAGGTACTCCTGAAG
AGCCATGGTAGGATTGATACTCATGTAGAACAAGCTGATCTGATTCAGCTGGATGTTCCC
TTTCCAATTAGAGAGGGTTTACAGCTGGTAAAAGCTAGCACAATAGGTGGTATCACACCA
GAATCAAGAGAATTTACGAAGCTAGGAAGAGATTCATGTATTATGGGTGAACTGTTGAAG
CAAGACTTCATAGATGATAATTCATCTCTGTGCCAATCTCAATTATCGATGCAAGTTTTT
CCTCTTGACCAGCATGAATGGGAACGTCGGATTATTTGGGAACATTCTCCTGAAATTAGT
GGTAATTCTGGTGAGATCTTCGAACCTGGACTTGAGCCGGAAGGTATGCTGGTTAAAGGA
ACAAATTCAGAGACTGAACAAGAAAGCTTGAATGTGGTGAACTCTAGAGTGCAAGTTCAA
GCGGACAATAATATGTTTGTGCCTTTTTCTGCCAATCTGTTGGAGTCTTTTGGCTCAAGA
GGTTCCCAGTCAACAAACGAGTCCACTAACAAAAGTAGACATCATCCACAACTGCTAAGA
TTAGAATCCCAGTGGGATGAGAATCATCTTAGTGGAAATGATGAAGCTGGAGTAAAGAAG
ATTAAGCGACTTGAAAAAGACGCCCTTGGGCGCTTTAGCAGACTTGTATTGCGAGAGAGG
GATTTGGGGGATGAGGCATGGTTAGATAGTATAATATGGGACTCAGAGAAAGAGTTGAGC
AGATCTAAACTAATTTTTGATCTTCAAGATGAGCAAATGGTCTTTGAAATTTTCGATAAC
GAGGAAAGCAAAAATCTTCAACTTCATGCTGGAGCTATGATTGTATCCCGGTCTTCAAAA
TCCAAGGATGAAACCTTTCAAGAAGGCTGTGAATCAAATTCTGGGTGGCAATTTAATCTT
TCCAATGACAAGTTTTATATGAATGGGAAAAGCTCTCAGCAACTGCAGGCAAATACTAAT
AAATCCAGTGTTCATAGTTTGAGAGTTTTTCATTCAGTACCAGCGATTAAACTGCAGACG
ATGAAGAGTAAATTGAGCAATAAAGACATAGCAAATTTTCACCGGCCCAAAGCTTTATGG
TATCCACATGACAATGAGCTAGCCATTAAACAGCAAGGAAAGTTACCGACCCGAGGATCC
ATGAAAATTATAGTTAAGAGCCTGGGGGGTAAAGGAAGCAAGCTACACGTTGGCATAGAG
GAATCTGTCTCTTCTTTAAGAGCCAAGGCTTCTAGAAAGCTAGATTTTAAGGAAACAGAA
GCAGTGAAGATGTTCTATAAGGGAAAGGAACTTGACGATGAAAAGTCTCTTGCTGCACAA
AATGTTCAACCAAATTCCTTGGTTCATCTTATACGTACTAAAGTACATCTGTGGCCATGG
GCACAGAAGCTACCTGGCGAAAATAAATCTTTGAGACCTCCTGGGGCATTCAAAAAGAAA
TCTGACCTATCTACTAAAGATGGCCATGTTTTCTTGATGGAGTACTGCGAGGAGAGGCCG
CTGATGCTCAGCAATGCAGGAATGGGTGCAAATTTGTGCACATATTATCAGAAGTCATCC
CCTGAGGATCAACGTGGCAACTTGCTGCGCAATCAAAGTGACACCTTAGGGAATGTGATG
ATTCTAGAACCTGGGGACAAATCTCCTTTCCTTGGGGAGATACACGCTGGTTGCAGTCAG
TCATCTGTTGAAACAAATATGTATAAAGCACCTATTTTTCCGCAGAGATTGCAGTCAACA
GATTACTTGTTGGTCCGGTCTCCTAAAGGAAAGCTCTCTCTAAGGCGTATTGACAAGATA
GTTGTTGTCGGACAACAGGAACCTCGCATGGAAGTAATGTCTCCTGGATCAAAGAATCTA
CAGACTTATTTAGTGAACAGAATGTTGGTTTATGTGTACCGAGAATTTTTTAAGCGTGGT
GGGGGGGAGCACCCAATTGCTGCAGATGAGCTGTCTTTCTTATTTTCTAACTTGACAGAT
GCAATCATCAAGAAGAATATGAAAATTATTGCTTGTTGGAAGAGGGATAAAAATGGCCAG
TCTTATTGGACCAAAAAAGATAGTTTACTAGAACCTCCTGAGAGTGAGCTGAAAAAGCTT
GTGGCACCAGAGCATGTATGTTCTTATGAGAGTATGCTAGCTGGGCTGTATCGGCTCAAA
CATTTAGGGATCACCCGGTTTACATTACCTGCCAGTATATCAAATGCATTGGCTCAGCTC
CCAGACGAAGCTATTGCTCTTGCTGCTGCATCACATATTGAGCGGGAGTTGCAGATTACT
CCATGGAACCTGAGCAGTAATTTTGTTGCTTGTACAAATCAGGACAGAGCAAATATAGAG
CGGTTGGAAATTACTGGGGTTGGTGATCCCTCTGGACGGGGTCTAGGATTTAGCTACGTC
AGAGCTGCGCCAAAAGCACCAGCTGCAGCCGGGCATATGAAGAAAAAGGCAGCAGCCGGC
CGTGGAGCCCCAACTGTCACTGGTACAGATGCTGATCTTCGCAGATTAAGCATGGAAGCA
GCTCGAGAGGTTCTTATCAAGTTTAATGTCCCTGATGAGATAATTGCCAAGCAAACTCGA
TGGCATCGTATAGCTATGATACGGAAGCTATCAAGTGAGCAGGCTGCATCCGGTGTTAAG
GTTGACCCTACAACCATAGGCAAGTATGCTCGTGGCCAGAGAATGTCTTTCCTGCAGATG
CAACAGCAGGCCCGAGAAAAGTGTCAGGAGATTTGGGATAGACAGCTTTTGTCCCTTTCA
GCTTTTGATGGTGATGAGAATGAAAGCGAAAATGAGGCGAATAGTGACTTGGACTCCTTT
GCCGGAGATCTGGAAAATCTACTTGATGCTGAGGAAGGTGGGGAGGGGGAAGAATCTAAC
ATTTCTAAGAATGACAAATTGGATGGAGTTAAAGGTCTCAAGATGAGACGGCGGCCATCT
CAAGTTGAGACAGATGAAGAGATTGAAGATGAAGCTACTGAATATGCTGAGTTATGCCGA
CTGCTGATGCAAGATGAGGATCAGAAGAAGAAAAAGAAGAAGATGAAAGGTGTGGGAGAG
GGAATGGGCTCTTATCCTCCCCCACGACCCAATATAGCTTTGCAGAGTGGTGAACCTGTA
CGAAAGGCCAATGCCATGGACAAGAAACCTATTGCCATCCAACCTGATGCATCGTTCTTA
GTAAATGAGAGCACCATCAAAGACAACAGAAATGTTGATTCTATTATAAAGACCCCCAAA
GGTAAACAGGTAAAAGAGAACAGCAATTCTTTGGGCCAGTTGAAGAAGGTCAAAATACTG
AACGAAAACCTAAAGGTATTCAAGGAAAAGAAATCGGCGAGAGAGAACTTTGTTTGTGGA
GCCTGTGGTCAGCATGGGCACATGAGAACCAATAAACACTGCCCAAGATACAGGGAAAAT
ACAGAATCACAACCCGAAGGCATAGATATGGATAAGTCTGCCGGAAAACCGAGTTCTTCA
GAACCATCAGGTCTGCCCAAGCTGAAACCTATTAAGAACAGCAAAGCTGCGCCAAAAAGT
GCAATGAAAACTTCTGTAGATGAAGCTCTGAAGGGAGATAAGTTAAGTTCCAAAACTGGG
GGTCTCCCTCTGAAGTTTAGATATGGTATCCCCGCTGGAGATTTGTCAGATAAACCTGTT
TCTGAAGCTCCAGGAAGTTCTGAGCAAGCGGTGGTGTCTGACATAGACACTGGGATTAAG
TCCACATCTAAGATCAGCAAACTCAAGATTTCAAGTAAGGCAAAACCTAAAGAATCAAAG
GGTGAATCTGAGAGACGTTCACATTCATTGATGCCTACATTTAGCAGAGAGAGAGGGGAG
AGCGAATCACACAAGCCTTCCGTCTCTGGACAACCCTTGTCTAGTACAGAGAGAAATCAG
GCAGCCTCAAGCAGGCACACTATTTCTATCCCGCGGCCATCATTAAGTATGGACACAGAT
CAAGCTGAATCGCGTAGGCCTCATCTTGTGATACGACCACCGACAGAAAGAGAACAGCCT
CAGAAGAAACTTGTTATAAAACGTTCGAAAGAGATGAATGATCATGACATGAGTAGTCTT
GAAGAGAGTCCACGGTTTGAGTCCCGGAAAACAAAAAGAATGGCAGAACTGGCGGGTTTT
CAGAGGCAGCAGAGCTTTAGATTGTCAGAGAATTCTCTGGAGCGGAGACCGAAAGAGGAT
AGAGTATGGTGGGAAGAAGAGGAGATAAGTACGGGAAGACATAGGGAAGTAAGGGCGAGA
AGAGATTATGATGATATGAGTGTATCAGAAGAACCCAATGAGATAGCTGAGATCAGAAGA
TACGAAGAGGTAATACGGAGTGAGAGGGAGGAAGAGGAACGACAAAAAGCCAAGAAGAAA
AAGAAGAAAAAGAAACTGCAACCCGAAATTGTAGAAGGGTATCTAGAAGACTATCCTCCT
CGAAAAAACGATAGAAGATTGTCAGAAAGAGGTCGAAACGTCAGAAGCCGCTATGTGTCC
GACTTTGAAAGAGATGGTGCAGAATATGCGCCTCAACCAAAACGACGCAAAAAAGGAGAG
GTTGGCCTAGCAAACATCTTGGAACGCATAGTGGACACACTAAGACTAAAAGAAGAAGTG
TCACGTCTCTTCTTGAAACCGGTATCCAAGAAGGAAGCTCCAGATTATCTTGATATCGTG
GAAAACCCGATGGATCTCTCGACAATCCGAGATAAGGTACGGAAGATAGAGTACAGAAAC
CGAGAACAGTTTAGACACGATGTCTGGCAGATAAAGTACAATGCTCATCTTTACAACGAT
GGGCGTAACCCAGGAATACCACCTTTGGCAGATCAGTTACTGGAGATTTGTGATTACTTG
TTGGACGATTATGAAGATCAGTTAAAAGAAGCAGAGAAAGGTATAGATCCCAATGACTGA
>AT3G19040 cds:protein_coding
ATGATATGTCGTGTAGATTATGGGAGCAATGATGAAGAGTATGATGGGCCTGAGCTTCAA
GTAGTTACTGAGGAAGATCACCTACTACCAAAAAGAGAGTACTTATCAGCTGCATTTGCT
TTGAGTGGTTTAAATTCCAGAGCTTCTGTGTTTGACGACGAAGATTATGATGAACAAGGA
GGACAAGAGAAGGAACATGTACCAGTTGAGAAATCTTTTGATTCAGAAGAGAGGGAACCA
GTTGTCTTGAAGGAGGAAAAGCCCGTAAAGCATGAAAAGGAGGCTAGCATCTTGGGAAAT
AAGAATCAGATGGACACAGGAGATGTCCAGGAGGAGTTGGTGGTTGGATTATCAGAAGCT
ACTTTGGATGAGAAACGTGTCACCCCGCTGCCTACGTTATATCTTGAAGATGATGGTATG
GTCATCTTACAATTCTCTGAGATATTTGCTATACAAGAGCCACAGAAGAAACGGCAGAAG
AGAGAAATTAGATGTATCACTTATAGAGACAAATACATATCTATGGATATTTCTGAGCTT
ATCGAAGACGATGAGGAGGTACTCCTGAAGAGCCATGGTAGGATTGACACTCATGGGAAA
AAAACTGATCAAATTCAGCTGGATGTTCCCTTACCAATCAGAGAGCGTTCACAGCTGGTA
AAATCTGGCATAGTAAGGGATACTACATCAGAATCGAGAGAGTTTACCAAGCTAGGAAGG
GATTCATGTATCATGGGTGAACTGTTGAAGCAGGACTTAAAAGACGATAATTCATCTCTC
TGTCAGTCTCAATTAACAATGGAAGTTTTCCCTCTAGACCAGCAAGAATGGGAACATCTA
ATACTCTGGGAAATTTCTCCTCAATTTAGTGCTAATTGTTGTGAGGGCTTCAAATCTGGA
CTTGAGTCAGCAGGTATAATGGTACAGGTGAGGGCTTCAAATTCAGTGACTGAACAAGAA
AGCTTAAATGTGATGAACTCTGGAGGGCAAACTCAAGGGGACAATAACAACATGCTCGAG
CCTTTTTTTGTAAATCCGTTGGAGTCTTTTGGCTCAAGAGGTTCCCAGTCTACAAATGAG
TCCACTAACAAAAGTAGACATCATCCACAACTCCTTAGATTAGAATCTCAGTGGGATGAG
GATCATTATAGGGAAAATGGCGATGCTGGACGGGAGAATTTAAAGCAGCTTAATAGTGAC
GCTCGTGGGCGCTTGAGTGGACTTGCATTGCAAGATAGGGATATGTGGGATGAGTCATGG
TTAGATAGCATAATATGGGAGTCAGATAAAGATTTGAGCAGGTCTAAACTAATATTTGAT
CTTCAAGATGAGCAAATGATCTTTGAAGTTCCGAACAATAAGGAAAGAAAATATCTTCAA
CTTCATGCTGGATCTAGGATTGTATCTCGATCTTCAAAATCCAAGGACGGATCCTTTCAA
GAAGGCTGTGGATCAAATTCTGGGTGGCAATTCAATATTTCTAATGACAAATTCTATATG
AATGGGAAAAGCGCTCAGAAACTGCAAGGAAATGCTAAGAAATCTACCGTACACAGTTTG
AGAGTTTTCCATTCGGCACCAGCGATTAAATTGCAGACGATGAAGATCAAATTGAGCAAT
AAAGAGAGAGCAAATTTTCACCGGCCCAAAGCTCTGTGGTATCCACATGACAATGAGCTA
GCCATAAAGCAGCAAAAAATTTTACCCACCCAAGGTTCCATGACAATTGTTGTTAAGAGT
CTGGGGGGTAAAGGATCACTGCTAACCGTCGGCAGAGAGGAATCTGTCTCTTCTTTAAAA
GCCAAGGCTTCTAGAAAGCTAGATTTTAAGGAAACAGAAGCAGTGAAGATGTTTTATATG
GGGAAGGAACTTGAGGATGAAAAGTCTCTTGCTGAACAAAATGTTCAACCCAATTCCCTT
GTCCATCTTTTACGTACTAAGGTGCATCTGTGGCCATGGGCACAAAAGCTTCCTGGCGAA
AATAAATCTTTACGACCTCCTGGGGCTTTCAAGAAGAAATCTGACCTATCTAATCAAGAT
GGCCATGTTTTCTTGATGGAGTATTGTGAAGAGAGGCCGTTGATGCTCAGCAATGCAGGA
ATGGGTGCAAATTTGTGCACGTATTATCAGAAGTCATCCCCAGAGGATCAACATGGGAAC
TTGCTGCGCAATCAAAGTGATACCTTAGGGAGTGTGATTATTCTAGAACATGGGAACAAA
TCCCCTTTCCTTGGGGAAGTACACGGTGGTTGCAGTCAGTCATCTGTTGAAACAAACATG
TACAAAGCACCTGTTTTTCCTCATAGGTTGCAATCAACAGATTATTTGTTGGTCCGGTCT
GCTAAAGGAAAGCTCTCTCTAAGGCGTATTAACAAGATAGTTGCTGTTGGACAACAGGAA
CCTCGAATGGAAATAATGTCTCCTGCATCAAAGAATCTTCATGCTTATTTGGTGAACAGA
ATGATGGCCTATGTGTATCGAGAGTTTAAGCATCGCGACCGTATTGCTGCCGATGAGCTG
TCTTTCTCATTTTCTAACATATCAGATGCAACTGTCAGAAAATACATGCAAGTTTGTTCC
GATTTAGAGAGAGATGCAAATGGCAAGGCTTGCTGGTCCAAGAAACGTAAGTTTGATAAG
ATTCCACTTGGGTTGAACACTCTGGTGGCACCAGAGGATGTGTGTTCCTATGAGAGTATG
CTAGCTGGGCTGTTCCGGCTCAAACATTTAGGGATCACTCGGTTTACATTGCCTGCCAGC
ATATCAACTGCATTGGCTCAGCTCCCAGATGAAAGGATTGCCGCTGCATCACATATTGCG
AGGGAGTTGCAGATAACTCCATGGAATCTGAGCAGTAGTTTTGTTACTTGTGCAACTCAG
GGCAGAGAAAATATAGAGCGTTTGGAAATTACTGGAGTTGGTGATCCCTCTGGACGGGGT
CTAGGATTCAGCTACGTCCGAGTTGCACCAAAATCATCAGCTGCATCCGAACATAAGAAG
AAAAAGGCAGCAGCCTGTCGCGGAGTCCCAACTGTCACTGGTACAGATGCTGATCCTCGC
AGATTAAGCATGGAAGCAGCTCGAGAGGTTCTTCTTAAGTTCAATGTTCCTGATGAGATA
ATTGCCAAGCAAACTCAACGGCATCGAACAGCTATGATACGCAAGATATCAAGTGAGCAG
GCTGCATCTGGTGGTAAGGTTGGCCCCACAACAGTAGGTATGTTTTCCCGTAGCCAGAGA
ATGTCTTTCCTACAGTTGCAACAGCAGGCCCGAGAAATGTGTCATGAGATTTGGGATAGG
CAACGTCTGTCCCTTTCAGCTTGTGATGATGATGGGAACGAAAGTGAAAATGAGGCAAAC
AGTGATTTGGACTCCTTTGTTGGAGATCTGGAAGATCTACTTGATGCTGAGGATGGTGGG
GAGGGGGAAGAATCTAATAAGTCTATGAATGAAAAGTTGGATGGAGTGAAGGGACTCAAG
ATGAGACGGTGGCCATCTCAAGTTGAGAAAGACGAAGAAATTGAAGATGAGGCTGCTGAA
TATGTCGAGTTATGCCGATTGCTGATGCAAGATGAGAATGATAAGAAGAAAAAGAAGTTG
AAAGATGTGGGAGAGGGAATTGGATCCTTTCCTCCTCCACGGTCCAATTTTGAACCTTTC
ATTGACAAGAAATATATTGCCACCGAACCTGATGCATCTTTCTTAATCGTGAATGAGAGC
ACCGTCAAACACACCAAAAACGTTGATAAAGCAACTTCTAAGTCCCCCAAAGATAAACAG
GTAAAAGAGATCGGCACTCCTATATGCCAGATGAAGAAAATACTGAAGGAAAACCAAAAG
GTATTCATGGGAAAAAAAACAGCAAGAGCGAACTTCGTCTGTGGAGCCTGTGGTCAGCAT
GGACACATGAAAACCAATAAACACTGCCCAAAATACAGAAGAAATACAGAATCCCAGCCG
GAAAGTATGGATATGAAGAAGTCTACTGGAAAACCGAGTTCTTCAGATCTATCAGGCGAG
GTCTGGCTGACACCTATCGACAACAAGAAGCCTGCGCCAAAAAGTGCAACAAAAATTTCT
GTAAATGAAGCTACGAAAGTAGGTGATTCAACTTCCAAAACTCCAGGAAGTTCTGACGTA
GCAGCTGTTTCTGAAATAGACTCTGGGACTAAGTTGACATCTAGGAAACTCAAAATTTCA
AGTAAGGCAAAACCTAAAGCATCGAAGGTTGAATCTGACAGTCCTTTCCATTCATTGATG
CCTGCATATAGTAGAGAGAGAGGGGAGAGCGAGCTTCACAATCCTTCTGTTTCTGGACAA
CTCTTACCAAGTACAGAGACAGATCAGGCTGCCTCAAGTAGGTACACTACTTCAGTTCCG
CAGCCATCTTTAAGCATAGATAAAGATCAAGCTGAATCTTGTAGGCCTCATCGCGTTATA
TGGCCGCCAACAGGAAAAGAACATTCGCAGAAGAAACTTGTTATTAAACGTTTAAAAGAG
ATAACTGATCATGACAGCGGTAGTCTTGAAGAGACTCCACAATTTGAGTCCAGGAAAACA
AAAAGAATGGCAGAACTGGCAGATTTTCAGAGGCAGCAGAGACTCAGATTGTCAGAGAAC
TTTCTAGACTGGGGACCAAAAGATGATAGAAAATGGCGGAAAGAACAAGATATAAGTACG
GAACTGCACAGGGAGGGAAAGGTGAGAAGAGCTTACGATGATAGTACTGTATCAGAAGAA
CGCAGTGAGATAGCTGAGAGCAGAAGATACAGAGAGGTTATACGGAGTGAGAGGGAGGAA
GAGAAACGACGAAAAGCCAAGCAGAAAAAGAAGCTGCAACGCGGAATACTCGAAAATTAT
CCTCCTCGACGAAACGATGGAATATCTTCAGAAAGTGGTCAGAATATCAACAGCCTGTGT
GTCTCTGACTTTGAAAGGAACAGGACAGAGTATGCACCTCAACCAAAACGACGAAAAAAA
GGACAGGTTGGCCTAGCAAACATCTTGGAAAGCATAGTGGACACACTGAGAGTCAAAGAG
GTAAACGTGTCATACCTCTTCTTGAAACCGGTCACGAAAAAGGAGGCTCCCAACTATCTT
GAAATTGTGAAATGCCCAATGGATCTCTCGACAATCCGGGATAAGGTACGGAGGATGGAG
TACCGTGACCGACAGCAATTTAGACACGATGTCTGGCAGATCAAGTTCAATGCTCATCTA
TACAACGATGGGCGTAACCTGTCAATACCGCCTTTGGCAGATGAGTTGCTGGTGAAATGT
GATCGCTTGTTGGATGAATATAGAGATGAGTTAAAAGAAGCAGAGAAAGGTATAGTAGAT
TCCAGTGATTCATTGAGATAG
>AT5G64610 cds:protein_coding
ATGGGATCGTCTGCGGATACAGAGACGGCGATGATAATCGCCACACCGGCGTCGAACCAT
AATAATCCGGCAACCAACGGCGGAGATGCGAATCAGAATCATACTTCTGGTGCGATACTC
GCTCTCACGAATTCAGAATCGGATGCTTCGAAGAAGAGAAGAATGGGGGTGCTTCCGCTC
GAGGTTGGTACTCGCGTGATGTGTCAATGGAGAGACGGAAAATACCATCCGGTGAAGGTT
ATCGAGCGCCGAAAGAATTATAATGGTGGTCACAATGATTACGAGTACTACGTTCATTAC
ACAGAGTTTAATAGAAGATTGGATGAATGGATTAAGCTTGAACAGCTTGACCTTGATTCA
GTAGAGTGTGCTTTAGATGAAAAAGTTGAAGACAAGGTGACTAGCTTGAAGATGACACGA
CACCAGAAACGGAAGATTGATGAGACTCATGTAGAGGGTCATGAAGAGCTGGATGCTGCC
AGTTTGCGTGAACACGAGGAGTTCACGAAAGTGAAGAACATAGCTACGATTGAGCTTGGG
AAGTATGAGATTGAGACGTGGTACTTCTCTCCTTTTCCTCCAGAATACAATGACTGCGTG
AAGCTCTTTTTCTGTGAGTTTTGCCTCAGTTTTATGAAGCGCAAAGAGCAGCTTCAAAGA
CATATGAGGAAATGCGATTTGAAGCACCCCCCTGGGGATGAAATCTATCGAAGCTCTACT
TTGTCAATGTTTGAGGTGGATGGCAAGAAGAATAAGGTCTATGCACAGAACCTCTGTTAT
CTGGCAAAGTTATTTCTTGACCACAAAACTCTTTACTATGACGTTGATTTGTTCCTGTTC
TATATTCTCTGTGAATGTGATGATCGTGGATGCCACATGGTTGGATACTTTTCAAAGGAA
AAACACTCAGAAGAAGCTTACAACTTGGCTTGCATCCTTACACTTCCTCCATATCAAAGG
AAGGGCTATGGCAAATTCTTAATAGCCTTCTCCTATGAACTCTCAAAGAAAGAGGGCAAA
GTCGGGACACCGGAAAGGCCGCTCTCTGATCTAGGGTTAGTGAGTTACAGAGGTTACTGG
ACTCGGATTTTATTAGACATTTTGAAAAAGCACAAGGGAAACATATCTATCAAGGAGCTG
AGCGACATGACAGCGATTAAAGCAGAAGATATATTAAGCACCCTGCAGAGCTTGGAACTG
ATACAATACAGGAAAGGACAACACGTAATCTGCGCGGATCCTAAGGTACTGGACCGACAC
TTGAAAGCGGCAGGCCGAGGTGGTCTTGATGTGGATGTGAGCAAAATGATATGGACTCCT
TACAAAGAGCAGAGCTAA
>AT5G09740 cds:protein_coding
ATGGGATCGTCAGCGAATACAGAAACCAACGGCAACGCACCGCCACCGTCGTCGAATCAA
AAGCCTCCGGCTACGAACGGCGTTGATGGGTCTCATCCTCCTCCTCCTCCTTTAACTCCT
GATCAAGCTATTATAGAGTCGGATCCGTCGAAGAAGAGGAAAATGGGGATGCTTCCTCTA
GAAGTGGGTACTCGTGTGATGTGTCGGTGGAGAGACGGGAAACACCATCCGGTGAAAGTA
ATTGAGCGCCGGCGGATACATAACGGCGGTCAAAATGATTACGAGTATTACGTTCATTAC
ACTGAGTTTAATAGGAGGCTGGATGAATGGACTCAGCTGGACCAACTGGACCTTGATTCA
GTAGAGTGCGCTGTAGATGAAAAAGTGGAAGACAAGGTAACAAGCTTGAAGATGACACGT
CACCAGAAGAGGAAGATCGATGAGACACATATAGAGGGTCATGAAGAGCTGGATGCAGCA
AGTTTGCGTGAACATGAAGAGTTCACGAAAGTGAAGAACATATCAACAATTGAGCTTGGA
AAATATGAGATTGAGACTTGGTACTTCTCCCCTTTTCCGCCAGAATACAATGACTGTGTG
AAGCTCTTTTTTTGTGAGTTTTGCCTGAACTTCATGAAACGCAAAGAGCAGCTTCAAAGG
CATATGAGGAAGTGTGACCTGAAGCACCCACCTGGTGATGAAATTTACCGAAGTGGTACC
TTGTCAATGTTTGAGGTAGATGGCAAAAAGAACAAGGTTTATGCACAGAATCTCTGCTAC
CTGGCAAAGTTATTTCTTGACCACAAAACTCTTTACTACGATGTTGATTTGTTTCTATTC
TACGTTCTTTGCGAATGTGATGACCGAGGATGCCACATGGTTGGGTACTTTTCAAAGGAG
AAGCATTCGGAAGAAGCATACAACTTAGCTTGCATTCTAACCCTGCCTTCATATCAAAGA
AAAGGCTATGGAAAGTTCTTAATAGCCTTTTCCTATGAACTGTCAAAGAAAGAGGGAAAA
GTTGGGACACCGGAAAGACCCTTGTCGGATCTAGGCTTACTAAGCTACAGAGGTTATTGG
ACTCGTGTTCTATTAGAAATCTTGAAAAAACATAAGGGAAACATTTCTATCAAGGAGCTG
AGCGACGTGACAGCAATCAAAGCGGAAGATATATTAAGCACACTTCAGAGCCTAGAACTG
ATACAGTACAGGAAAGGACAGCATGTGATCTGTGCGGATCCAAAGGTTCTGGACCGACAT
CTGAAAGCTGCAGGCCGAGGTGGTCTTGATGTAGATGCTAGCAAACTGATTTGGACACCT
TACAAGGACCAGAGTTAA
>AT5G50320 cds:protein_coding
ATGGCGACGGCGGTAGTGATGAACGGCGAGCTGAAAAAGCAACCTCGGCCAGGTAAAGGC
GGCTATCAGGGCCGTGGATTAACTGAAGAAGAAGCTCGAGTTCGCGCCATATCGGAGATT
GTTAGCACCATGATTGAGCGTTCACACCGCAACGAGAATGTTGACCTAAACGCAATTAAA
ACCGCCGCTTGCCGGAAATACGGCCTAGCACGTGCGCCTAAGCTCGTGGAGATGATTGCT
GCGCTTCCTGATTCAGAGAGAGAGACTCTTCTCCCGAAGCTCCGTGCCAAACCGGTTCGA
ACAGCTTCAGGGATCGCCGTTGTGGCGGTTATGTCGAAGCCTCATAGGTGCCCGCATATA
GCTACGACGGGGAATATATGCGTTTATTGTCCCGGTGGACCTGACTCTGACTTTGAGTAT
AGTACTCAGTCTTACACTGGATATGAGCCTACCAGCATGCGAGCTATTCGAGCCAGGTAC
AATCCATATGTTCAGGCAAGAAGCAGGATAGATCAGCTGAAGCGGTTGGGTCACAGTGTA
GATAAGGTTGAGTTCATTTTGATGGGAGGTACTTTCATGTCACTGCCTGCTGAGTATCGG
GATTTCTTCATACGGAATCTTCATGATGCTTTATCAGGACACACTTCTGCCAACGTTGAA
GAGGCAGTTGCTTACTCTGAACATAGTGCAACTAAATGCATTGGGATGACAATTGAAACG
AGGCCAGATTACTGCCTTGGACCTCATTTACGACAAATGCTGATTTACGGTTGCACCCGG
CTAGAGATAGGTGTCCAGAGCACATATGAAGATGTTGCCCGTGACACAAATAGAGGTCAT
ACTGTTGCTGCTGTAGCTGACTGCTTCTGCTTGGCTAAAGATGCTGGTTTCAAGGTGGTT
GCACATATGATGCCTGATCTTCCTAATGTTGGGGTTGAGAGAGACATGGAAAGTTTCAAG
GAGTTTTTCGAGAGCCCATCTTTTAGAGCAGATGGGTTAAAAATATATCCCACCCTTGTG
ATCCGTGGAACTGGACTTTATGAACTATGGAAAACTGGGAGGTACCGAAATTATCCACCT
GAGCAGCTTGTGGATATAGTTGCAAGGATTCTCTCCATGGTACCTCCATGGACACGTGTA
TATAGAGTTCAGCGTGATATTCCTATGCCTCTGGTTACGTCAGGGGTAGAAAAAGGAAAT
CTTCGTGAACTGGCTCTAGCCAGAATGGATGACTTGGGCCTTAAATGCCGTGATGTCCGT
ACTCGTGAAGCTGGAATTCAGGACATTCATCATAAAATTAAGCCAGAACAAGTAGAGCTT
GTGCGTCGTGATTACACTGCCAATGAAGGTTGGGAGACGTTCCTTTCTTATGAAGATACA
CGCCAGGACATTCTTGTTGGATTGCTACGTTTGCGAAAATGCGGGAAGAATGTAACGTGT
CCAGAACTCATGGGAAAGTGTTCTGTTGTCCGTGAGCTTCATGTATACGGAACAGCTGTA
CCAGTTCATGGTCGAGATGCTGATAAGTTGCAACATCAGGGCTATGGTACACTTCTGATG
GAAGAAGCAGAGAGGATTGCTAGAAGAGAACATCGATCTAACAAAATCGGTGTGATTTCT
GGTGTAGGAACCAGACATTACTACAGAAAGTTGGGTTATGAATTGGAAGGTCCTTACATG
GTGAAGCATCTTCTTTGA
>AT3G54610 cds:protein_coding
ATGGACTCTCACTCTTCCCACCTCAACGCCGCCAATCGTTCCCGCAGTTCTCAGACTCCT
TCTCCTTCTCATTCCGCCTCCGCCTCCGTCACTTCTTCTCTCCACAAACGCAAACTCGCC
GCCACCACGGCAGCGAATGCAGCCGCTTCTGAAGATCACGCCCCTCCTTCTTCCTCTTTC
CCTCCTTCCTCCTTCTCTGCCGATACTCGCGACGGCGCTTTAACCTCCAACGATGAACTC
GAGAGCATCTCCGCTCGCGGCGCCGATACAGATTCAGATCCTGATGAATCAGAGGATATA
GTCGTGGATGATGACGAGGACGAATTTGCTCCTGAACAGGACCAGGACTCTTCTATCCGC
ACATTCACCGCCGCTCGACTCGATTCCAGCTCTGGAGTCAACGGTTCGAGTCGCAACACT
AAACTTAAGACGGAAAGCTCCACGGTGAAGCTTGAGAGCTCTGATGGTGGAAAAGATGGT
GGATCATCTGTGGTTGGGACTGGTGTGAGTGGCACTGTTGGAGGAAGCTCAATCTCAGGG
CTCGTGCCAAAGGATGAGTCTGTTAAGGTATTGGCTGAGAATTTCCAGACTAGCGGAGCT
TACATTGCCAGAGAAGAGGCTTTGAAAAGAGAGGAGCAAGCAGGACGACTCAAATTTGTT
TGTTACTCAAATGATTCCATTGATGAGCATATGATGTGCTTGATTGGGTTGAAGAACATT
TTTGCAAGACAGTTACCTAATATGCCCAAGGAGTACATTGTTCGTCTTCTGATGGATAGG
AAACATAAGTCTGTTATGGTACTAAGAGGGAATCTAGTTGTAGGTGGTATCACGTATCGT
CCATATCACAGTCAGAAGTTTGGGGAAATAGCATTTTGTGCAATCACAGCAGATGAACAA
GTAAAAGGTTACGGTACCAGATTGATGAACCACTTGAAACAACATGCACGTGATGTTGAT
GGATTGACGCATTTTCTTACTTATGCTGACAACAATGCTGTTGGTTACTTCGTCAAGCAG
GGTTTTACTAAAGAGATTTACTTGGAGAAAGATGTATGGCATGGGTTCATTAAAGACTAT
GATGGTGGTCTCCTTATGGAATGCAAAATTGATCCAAAGCTGCCATATACGGATTTGTCA
AGCATGATACGCCAGCAAAGAAAGGCAATTGATGAAAGGATAAGAGAGTTATCAAACTGT
CAGAATGTGTATCCAAAAATTGAGTTTCTAAAGAATGAAGCTGGAATTCCTAGAAAGATT
ATCAAAGTTGAGGAAATACGTGGCTTAAGGGAAGCTGGTTGGACCCCAGATCAGTGGGGG
CACACTCGTTTCAAATTATTCAATGGTTCTGCTGATATGGTGACAAATCAAAAACAGTTG
AATGCACTCATGCGTGCGCTTTTAAAGACAATGCAAGACCATGCTGATGCTTGGCCTTTC
AAAGAACCAGTGGATTCTCGCGATGTCCCTGATTACTATGACATCATTAAGGATCCCATT
GATCTGAAGGTAATTGCAAAGAGGGTAGAGTCGGAACAGTATTACGTGACATTGGATATG
TTTGTTGCGGATGCGAGACGGATGTTTAACAATTGTAGAACTTACAACTCCCCCGATACC
ATTTATTACAAATGTGCAACCAGGTTGGAAACACACTTCCATAGCAAAGTACAAGCAGGT
CTCCAATCTGGTGCTAAATCTCAATAG
>AT5G56740 cds:protein_coding
ATGGTTCAGAAGCAGCAAGCCTCCGCCGGTCCGGGTACCGAGCCTAAGAAGCGTCGCCGT
GTCGGATTTTCTCCCGCCGATACTGGTGTCGAGGCTAACGAGTGCATCAAAATTTATCTC
GTTTCAAGCAAAGAGGAAGTTGATTCCTCTGATATTTCCAGCGTGAAGCCAGTTGACTTG
AATGATTTCTTTGATGGAGATGGCAAGATTTATGGTTACCAAGGTTTGAAGATAAATGTA
TGGATCAATAGCATCTCATTACATTCATATGCTGATATCACATACCAGAGCACCATTAAC
GGAGACAAAGGCATCACGGACCTCAAATCTGCTTTACAGAACATATTTGCTGAGACCATT
GTTGATACCAAGGATGAGTTTCTGCAAACCTTTTCGACACAGAGAGATTTTATCAGAAAT
ATGGTCTCGAATGGAGAGGTAATGCATGCTGGAGCAACAGATGGAAGCAGCAAGAATGCT
GAAGTGGTTCCTTCTGATCCCCAGGTTATACGGATGGAAATTGGTTCTCCAAATGCTGGA
CTCCTCTATAGCCGATTGGTACCCCTTGTTCTTCTTTTTGTCGATGGCAGCAATCCGATT
GATGTCACTGATCCTGACTGGCATTTATATCTCTTAATCCAGAAGAAAGAGGAAAAAGAA
GATCCTTTGTATCGAATTGTGGGCTTTACCGCAATTTATAAGTTCTATCGTTATCCTGAC
AGGCTGCGGATGCGACTCAGCCAGATCTTGGTCTTACCATCCTTCCAAGGAAAAGGACTC
GGAAGCTATCTTATGGAGGTAGTAAACAACGTGGCCATAACAGAAAACGTTTACGATTTG
ACAGTTGAGGAGCCATCTGAAAAGTTCCAACACATCCGCACTTGCATAGACATAAACCGC
TTGCGCAGTTTCGATCCAATCAAACCAGACATTGATTCAGCTGTTCAGACTCTCACAAAA
GGAAAGCTATCAAAGAAAGCTCAGATACCTCGATTCACCCCGCCTCTGAACGCCATTGAG
AAAGTCCGCGAATCTCTGAAGATCAACAAGAAACAGTTCCTCAAATGCTGGGAGATTTTG
ATATACCTTGCTCTTGATCCTATTGACAAGTACATGGAAGATTACACATCAGTCATCACG
AACCATGTGAGAACCGACATTCTGGGAAAAGATATAGAAACTCCAAAGAAACAAGTCGTT
GATGTTCCAAGCTCTTTCGAGCCAGAAGCATCGTTTGTGGTTTTCAAGTCTGTAAACGGA
GAAGAGGCTAATACCAATGTTCAAGTTGATGAAAACAAACCGGATCAAGAGCAGCAGCTG
AAGCAACTTGTTGAGGAAAGGATTCGTGAGATCAAGTTGGTTGCTGAGAAAGTCTCCAAG
AGTGGTCAAACGCTAAAAGTCTGA
>LOC_Os01g14370 cds:protein_coding
ATGATGGCAAAGACCCTGCAAGGGACTCAACAGCAATATGCAGCAAGTGGATTTCCTACC
CAGCAATACCCCACAAGTGGCTGGACACAATCTGCAGCTGAAATTCTTCAGTTGGATAAT
ATGGATCAAGATACATCCGTAGTTCGCAATATTATTCACCGTAAAATTGTAGAGTACCTA
AATGAGCGGAAGGAATTCTGCAACTTTGACCTATCCTTTCTTATGGAAATTGGAAAATGT
ATTGACCGACATCTTTTTGAGAAAGCTGATTCAAAGATTAAGTATATGGATCTTGAAACT
TTAAGAACCAGGTTGAATGCTATCGTCAATTCTGCATCATTTCGGGGTAGTATGTTTCAT
TGGAGTGCTTCAGCAGCTTCATCCAAACTAAACTCACAACAGCTGCCTGTGATGGAGGTG
CCCATCTACCATGATAGAGTTACTCCTGGACCTAATAATCTGCCCTCCTGTGCATATAAT
GTATCCTCCACTCAGGGATATAACCAATATGAAAACTGTATGGGTGCTGCTAACTTTGCT
CATTCGTTGGCTGATAAACCCAAGCAGATGCCTGAAAGATTAGCAAACACCATTTTTACC
TCATGTGCATCAACTCTACCGAAATGTAGCCCTAGTATTGATGTACTGCATATTGGCCAT
ATAAAAGAACATTTCTCAGGTGATGCGTATCAAAATGATAGTTCACAACCATCAACCTCT
GGGAGTTCTAGTTCTTTGTCAGCAGTGTGGGATCAAACAACATGTTCTAGTGCAATGAGA
ACACTTCCGATGGATTCTTTCTCAACAGTGAACGGACAAAACCTTTCCACAAACAATAAA
AGTTTGTATCCCACAACCGGTCAGGGACCTTTGTTGCAACAATACATAGAATGTGAGATG
AAGCAAGAGACGTGGAGTCGGTCACTAGAGCAATCAGATCAGTCAAACATTACCACTGGA
AACCGTGACTTGTATCATGCTCAAATTCATCCGTACATCAATGGAGAGCACAAACGGGAT
CGATGCATTCAAATGAAAGAAAAACTTGGGCATACTTCTGATCATGAAGGTTTCTCCAGG
GAGAAAAGCTCAAATTTAAGCAACCACTTTATGCATCATCAGCAGGGCTTCATGACTAAT
TATGGTGCTTGTAGCCCTGTAAGCAAGACAGTGGATAGAGCTGAACAGACATCAAATAGT
ACTGTATCAAAGCCGACTTCACCTGCTTCAGATGGATCTTCTGGCAAGCATTATCCAGCA
AAACGCTTGAAAGTTGATGTTCCCCATCTTGTCCATGTCAATGAAATGGAGGCTTCAAAG
GAACAACAACCTGCTGCCAATGAGACTTATGCATCTGCTGAAACAGTACAATCTGAAGTC
ACTAATTCACCAACAAAATCACCATGTTGTACTTCCTTGGGGGACAACATTGCTTGCACC
GATAATGTACATGGAATGGATATGGTCAGATTGTCGGGGAGTGCTGTACAAACTGAAGAA
GAATTTCGTCGTGAAAATAGTGACATTGAGATGAAGGATGCAAAGGTTGATTTATTGGAC
CAAACATTGTCAGGGGACAGCCTGAGGGCAAGGAAGAGAAGAGGGGCCTCAGTACTTTAT
GCATTAACTTCTGAGGAGCTTAAAGATCACTTGTGTACTCTGAACCATGATACTTCTCAG
AGCAAAGTGCCGACTGAAGAGCTGCTATCAGTTGAAGGCTTGCCTGATCAGAACACATGC
AATTTATGTGGGATGGAAAGACTCCTCTTTGAGCCCCCTCCACGATTTTGCGCGCTCTGT
TTTAAAATAATTAATTCTACAGGATCCTATTATGTTGAAGTGGAAAATGGAAATGACAAA
TCTTCAATATGTGGCAGATGCCACCATCTTAGTAGTGCCAAAGCCAAATATCAGAAGAGA
TTCAGCTATGCAGAGACAGATGCTGAGGCAGAATGGTGGGTCCAGTGCGATAAGTGCAAA
GCTTGGCAGCATCAAATCTGCGCACTTTTTAACCCCAAAATCGTGGATCCAGAGGCTGAA
TATACTTGTGCAAAATGTTTCTTGAAGGAAAAGGATAATGAAGATGTTGATTCACTTGAG
CCATCTACTATTCTGGGAGCACGCGAGTTACCAAGAACTAGACTAAGTGATCATATTGAG
CAAAGGCTTTCTGAGCGGCTTGTGCAGGAGCGGCAACAGAGGGCAATTGCTTCTGGAAAA
AGTGTTGATGAGGTACCAGGAGTTGAAGGTCTTACTGTTAGAGTGGTATCTTCAGCTGAT
AGAACACTGCAAGTCCAACCACGTTTCAAGGATTTTTTTAAAAAAGAACAATATCCTGGG
GAATTTCCGTACAAATCAAAGGCCATTCTCTTGTTTCAAAAGAATGAAGGTGTAGATGTA
TGCCTGTTCGCCATGTATGTGCAAGAGTATGGTTCAGCCTGCCCATCACCAAATCAAAGG
CACGTTTATCTTGCATATATTGATTCTGTCAAGTACTTCAGACCGGAAATCAAGTCGGCC
AGTGGAGAAGCTCTCCGTACCTTTGTGTATCATGAAATTTTGATTGGCTACTTGGATTTC
TGCAAGAAACGAGGGTTTGTAAGCTGTTCCATATGGACTTGCCCATCTACAAAGCGTGAC
GATTATGTTTTATATTGTCATCCTACAATACAGAAGATGCCAAAGTCTGACAAGCTTCGG
AGCTGGTACCAGAATTTGGTAAAGAAGGCTGTTAAGGAGGGGGTAGTTGTGGAACGGAAT
ACACTCTATGACTTCTTCCTTCAGCCCACCAATGAATGCAAGACCAATATCTCAGCTGCA
TGGTTGCCATACTGTGATAATGATTTCTGGCCTGGGGAAGCAGAGAGGCTCCTTGAAAAG
AAAGATGATGACACCTCACAGAAGAAAGAAACTCAACTAGGAAGGCTTCTACGGGTTGCC
AAACGTGATGACCGGAAAGGAAACCTCGAGGATATTTTACTTGTGCATAAGCTTGGAGAA
AGGTTGCGAACCATGAAAGAAGATTTTTTAATGCTTTGTCTGCAGCAATTTTGCAAGCAT
TGCCACCATCCTATTGTATCTGGTAGTAGTTGGGTTTGCACCAGCTGCAAAAACTTCTTT
CTTTGTGAACGTTGTTATGCTGAGGAGCTGAATACCCCTCTGAAGGACAGGCACCCAGCT
ACAACAAAACAAAAGCATGCATTTGAAAGAATAGAGGAAGAACCTCTTCCAGAAACGGAT
GATGTAGATCCAACAATGGAAAGCAAGTACTTTGACAGCAGAATAGATTTCCTGAAGCAT
TGTCAAGACAATCAATACCAGTTTGATACTCTCCGGAGGGCAAAACATTCCACAATGATG
ATTCTTTATCATCTACATGATTCAACTTGTTCTTCTTGTCACCGTGCCATGGATCAATGC
TTGGCATGGCGGTGCTTGGTTTGCCTAGGCTGCAACTTTTGTGATTCATGCTATAAACAA
GACGGTGAAAGTTTGCATATTCATAAGTTGAGGCAGAAAAAAGACCATCACGTATTGCAG
AAGTACACTCTACAGCAGGACTACCTTGAAGGCTTGGTGCATGCATCAAGATGTTTTGAT
CGAAGTTGCACTTCCAAACTTTGTTTGACGTTAAAGAAACTGTTCTTCCATGGTGTACGA
TGTCATACCCGTGCCCGTGGTGGAGGAGGTTGCCATATGTGTGTATTCATGTGGAAACTG
CTGTTCACGCACTCACTGCTTTGTGACAATGCAGACTGTTCAGCTCCCAGATGCAGGGAT
ATAAAGGCATATATTGCTGACAGAAGCATGACAGACCTTAGTATATCTGGATGA
>LOC_Os02g04490 cds:protein_coding
ATGTCGGGGCAGGCGCCGCAGACTAATCAGGTTGGTGGCAGTGGCGTCGGTGGCGCTGAC
GGACTGCCACAGCAGATGCAGGACGTGGTGGGACTTGGGGGCCTTGATACCCAGTTTTTG
TTAATGCGCAACACTATGCGCGATAGGATATTCGAATATATAGGAAGGAAGCAATCATCG
ACTGATTGGCGGCGACGGCTGCCAGAACTTGCTAAACGGCTCGAGGAGATCTTGTATAGA
AAATTCTTAAACAAGGCCGATTACCTCAATATGATGAGGGGACCAGTTGAGCCACAATTG
CAGTTTGCTATTAAGACTTTGAGTGCTCAGAACCAACAAAATCAACAAAACCAACAAATG
CCAAGGCAAATGGCATCTTCCTCTGGCTATGGCACGATGATTCCAACACCGGGCATCACA
CAAAGTGCAACTGGAAATTCTAGAATGCCCTATGTAACTGACAACACTGGCCTTCCGTCA
TCTGGTGCAACCATGGTTCCTCAGGGTGCCAACACTGGTACCTCACTTCCAGGTTCAATG
TCTAACGGTTACCAGCATCTAACTACCAGTGTTCCATTAAATTCAACCACAAGCAGCATC
CCATCTACGATGGGTCCTGTGGGTATTCAGCGGCAAGTGACTCATATGATCCCCACTCCA
GGATTTAATAATCAACAGAATGTGCCTGTGAATCCTGATTTTTCAAATGGAGCTGGATAT
TTCAATGGTGAGCCAACTGTGACATCACAAATGCAACAGCAGAAGCAATTTCCTAGCAAC
CAAAACAGTCATCAAATCCAGCATATTGGGGGGCACAGTAATTCTGGAATGCATTCAAAC
ATGCTGGAGAATTCTTCTGCATATGGTTTATCAGATGGACATGTGAATGGTGGAATGGGT
GTACATGGGTCAAACATGCAGCTAACAAACAGAAGTGCTGCATCAGAAGCATACATTAAC
ATATCCACATATGGAAATTCACCTAAGCCTGTGCAACAACAATTCAACCAGCACCCTCCA
CAGAGGATACCGACACCAGTTGATATATCTGGTTCTGGGAATTTTTACAATACTGGTTCT
TCTGCTTTAACAGCAGCGAATAATCATAGCATGGGTGCTACAAATTTGCCATCTAGATCA
AGAATGAATTCCATGTTGCACACAAATCAGTTAAACATGCAATCCATTCAACCGCAACCT
CAGATAAAAACTGAGGTTTTGGATCAGCCAGAAAAGATGAATTTTCAATCTTCTCAGTTG
ACTCACGAACAACTTATCCGCCAGCAACATTCAATGCAGCAACATCAAATGCAGCCTAGT
TCCCAGTTTGTGCAAAACCAGTACCATCTGAATCAACAGCAGCCTAACTCACAGCATCAG
CAGTCTATACTGAGAAGCAATTCCCTTAAACAGCCCCAACTGAGTTCCAGCCATTCTATG
CAATTGTCAGAACAAGGAGCTCTGCCACACACTGAGCTGATATCTTCACAAGCTACTGAA
CACGCTGACATTCCAATTTACCAGGGTCAATACCAGCAAAGAAGTGCTCATGATAATGTC
AAAGGAGGGCAAGTGTTTGGACATCTTTCCAGCTCTCAAAATTTTCATTCTAATGCGTCC
CATGATTCTCAGCAATTGTTGCCAACTAATCAGCAGCTTGATGACAGTTCAAATGATGTA
AGTTATGTCTTGAAAGGATCTCAGCCAGAGCAGATGCATCAGGCTCAATGGCGGCCTCAG
ACAATGGAAAAAGCTCCTGTCACTAATGATTCGTCTCTTGAGAAGCAAATACAGGCAGAT
TTGTGTCAGAGAACAATGTCTCAGGATGGAGCACAACAGCCATTTTCATCTGATTGGCGC
CTTCCTGGTTGTACTGTGACTCCAGCTGATCCTGCATTGCCAAAGCTCCCTAGTGGAGGA
CTTGAACAGGCTGCTGGAAATATCTATTATTTTCGTCAGATGAAGTGGTTACTTTTGCTA
TTTCATGCAAAATCATGCTTAACTCCTGTCGGAAGTTGTAAATTCCATCGCTGTTTTCAG
TGTCCTGTATGCAGTAATGCAAAGAAACTTCTGCAGCGTTCAGCTGAACTAGCAAGCAAG
CAAAAGCCCCCTGAGCCTAGAAAAATTGCTCAACAGAATACGGCTCAAAGAATCATGAAT
GGGGTAGAGGGTGACATAATGGACATCGACCTAGTGTCAGATGAAATCTTTGATAGTCAG
CCTTCTGTTCCAAAACGCTTAAAGATGCAGCCTGTATCACCCAGTACTGCAGAGCGTGAA
GTTTCTATGCCCTCCAATGCAGGGCTTATATTGCAGGAAACACATTCTGAACTGCCTGAC
CAGAATAACAAGGTGGGACAACTGAAAATGGATGTGAAGATTGACCCACGACCACTGCAG
AAGCCTGCAAAGATTGGTTATGGTACTGATGGAAATGTGCCCACAGCGAGACATAATGTG
GCACCTGGAGGCTCAAATGAGATCAAGACTCATGTCAAGCAAGAAATCATGCCAATTGAC
AAAGAGACAAGTGAGACTGCCCCTGAAGTTAAGAATGAAGCAAATGATTCAACAGACATC
ACAGTTTCTAAATCAGGGAAACCAAAGATAAAAGGTGTCTCAATGACTGAATTGTTCACC
CCAGAACAAATTCAGGAACATATCAATAGTCTAAGGCTGTGGGTTGGTCAGAGTAAAGCT
AAAGCTGAAAAGAATCAGTTGATGGGGCATAATGAAAATGAGAATTCATGCCAGCTCTGC
AAAGTGGAAAAACTTACTTTTGAACCCCCACCAATATATTGCTCCCCTTGTGGTGCTCGG
ATAAAGCGAAATGCACCATACTATACCGTTGGTACTGGTGATACTCGCCATTTTTTCTGT
ATTCCATGCTACAATGAGTCCCGTGGTGACACTATTGAGGTTGAAGGGCAAAACTTTTTG
AAGGCCAGATTCGAGAAAAAAAGGAATGACGAGGAAACTGAAGAATGGTGGGTTCAGTGT
GACAAGTGTGAATGCTGGCAGCACCAGATATGTGCTCTATTTAATGGTAGAAGGAATGAT
GGAGGGCAAGCAGAGTACACCTGCCCAAATTGTTATGTTGAAGAGGTGAAACGTGGGTTG
CGTATGCCTCTACCACAGAGTGCAGTTCTTGGGGCAAAAGATCTGCCTAGAACTGTACTA
AGCGATCATATTGAAGATCGGCTTTTTAAACGGTTGAAGCAGGAGAGACAGGATAGGGCA
GCTCAGGAGAGGAAAAGCATTGAGGAGGTTCCTGGAGCCGAAGGTCTTGTGGTTAGAGTT
GTTTCATCAGTGGACAAGAAGCTGGAAGTAAAACCACGTTTTTTGGAAATTTTTCAAGAA
GATAACTACCCGACAGAGTTCCCATACAAGTCCAAGGCTGTCCTTTTGTTCCAGAAAATA
GAAGGTGTAGAAGTGTGCCTATTTGGAATGTATGTTCAAGAATTTGGTGCAGAATGCTCC
TACCCGAACCAGCGTCGTGTTTATTTGTCATACCTGGATTCTGTTAAATACTTCAGGCCT
GAGATTAGAACGGTGTCTGGAGAGGCGTTACGTACATTTGTTTATCATGAAATTCTGATA
GGATATCTTGAATATTGCAAGCAGCGTGGATTCACAAGCTGTTACATATGGGCGTGCCCA
CCTTTAAAAGGTGAAGATTACATTTTGTACTGCCATCCTGAGATTCAGAAGACTCCAAAA
TCCGACAAATTGAGGGAGTGGTACTTATCTATGCTTCGAAAAGCTACCAAGGAGGAGATT
GTTGTTGAGCTGACAAATCTATATGACCATTTCTTCATTACTATGGGGGAGTGCAAGGCT
AAAGTGACTGCTTCTCGTTTGCCTTACTTTGATGGAGATTATTGGCCAGGAGCTGCAGAA
GATATGATCAATCAACTTCGTCAAGAAGAAGATGACCGGAAGCAGCAGAAGAAGGGCAAG
ACAAAGAAGATTATTACAAAAAGAGCTCTTAAAGCTGCTGGCCACACCGATCTCAGTGGG
AATGCTTCCAAGGATGCTATGCTGATGCACAAGCTTGGGGAAACCATTTATCCAATGAAG
GAAGATTTCATTATGGTTCATTTGCAGTATTCGTGTAGTCACTGTTGTACCCTTATGGTG
TCTGGAAAACGTTGGGTTTGCCATCAATGCAGAAGCTTTTACATATGCGACAAGTGTTAC
GATGCAGAACAACAGCTTGAAGATAGGGAGAGGCACCCAAGTAACAGTAGAGACACACAT
ACGCTCCATCCGGTTGACATTGTTGGGTTGCCCAAAGATACCAAGGATAGAGATGATATT
CTGGAAAGTGAATTTTTTGACACCAGGCAGGCCTTCCTTAGTCTCTGTCAAGGAAATCAT
TATCAGTACGATACCCTTCGCCGTGCTAAGCACTCATCGATGATGGTGTTGTACCATCTA
CATAATCCAACCGCACCAGCGTTTGTCACTACATGCAACGTCTGCTGTCATGATATTGAA
ACTGGTCAGGGTTGGCGGTGTGAAGTCTGTCCAGATTTTGATGTATGCAATTCTTGTTAC
CAAAAAGGAGCAGTCAATCATGCTCACAAGTTAACAAACCATCCATCAGCTGCTGATCGT
GATGCCCAAAATAAGGAAGCTCGGCAAATGCGTGTCCAGCAGCTAAGGAAGATGCTTGAT
CTTCTGGTACATGCCTCGACATGCCGCTCTGGCAGTTGTCAATACCCAAACTGCCGGAAA
GTCAAGGGACTGTTTCGTCATGGGATGCAGTGCAAAACACGTGCTTCAGGAGGGTGTGTT
CTTTGCAAGAAAATGTGGTACATGCTCCAGCTCCATGCCCGAGCTTGCAGGGACTCAGGA
TGCAACGTGCCGAGATGCAGGGATCTCAAGGAGCATCTTCGAAGGTTGCAACAGCAATCT
GATTCTAGGAGGAGGGCTGCTGTAAATGAAATGATGAGACAGAGAGCAGCAGAAGTTGCT
GCAAACGAGTAG
>LOC_Os04g40840 cds:protein_coding
ATGGCCACCGCCGTAGCCGCCGCCGGCGGTGGCGGCGGCGGCGAGCAGCCGCGCAGGAGG
AAGCCGGCGCCGGGGAGAGGGGGAGTGGTGCTCCCCGCGGGGCTGTCGGAGGAGGAGGCG
CGGGTGCGGGCCATCGCGGAGATCGTGTCGGCGATGGGGGAGCTCTCGCGGCGAGGGGAG
GACGTGGACCTGAACGCGCTCAAGTCGGCCGCGTGCCGGAGGTACGGGCTGGCGCGGGCG
CCGAAGCTGGTGGAGATGATCGCGGCGGTGCCGGAGGCCGACCGCGCCGCGCTGCTCCCA
AGGCTGCGCGCCAAGCCCGTGCGCACGGCGTCGGGCATTGCCGTGGTCGCCGTGATGTCG
AAGCCGCACCGGTGCCCCCACATCGCCACCACGGGGAACATCTGCGTGTACTGCCCCGGA
GGCCCCGACTCCGACTTCGAGTACAGCACCCAGTCCTACACCGGCTACGAGCCCACCAGC
ATGCGCGCCATTCGAGCAAGGTACAATCCATATGTGCAGGCCAGAAGCAGGATAGATCAG
CTCAAAAGGCTAGGCCATAGTGTAGACAAGGTCGAATTCATATTGATGGGTGGAACTTTC
ATGTCATTACCAGCTGATTATCGGGATTATTTCATTAGAAATCTTCATGATGCCTTATCG
GGACACACTTCTGCTAATGTTGAAGAGGCTGTTTGTTATTCAGAACATGGTGCAGTCAAA
TGTATTGGCATGACAATTGAGACGAGACCTGATTATTGCTTGGGGCCTCATTTGCGCCAG
ATGCTATCTTATGGTTGTACCCGCTTAGAAATTGGTGTTCAGAGCACATACGAGGATGTT
GCACGTGACACAAACAGAGGTCACACTGTAGCTGCTGTTGCTGATTGCTTTTGTTTGGCT
AAAGATGCTGGTTTTAAGGTGGTCGCCCACATGATGCCAGATTTACCTAATGTTGGAGTT
GAAAGAGATCTGGAAAGTTTCCGAGAATTTTTTGAAAATCCAGCATTCCGAGCTGATGGT
CTAAAGATTTATCCAACTCTTGTGATTCGTGGAACTGGCCTTTATGAGCTCTGGAAAACT
GGCAGATACCGAAACTATCCACCTGAACTTCTGGTGGATATTGTTGCAAGAATTCTATCC
ATGGTACCACCTTGGACACGAGTTTACCGTGTACAAAGAGATATCCCTATGCCTCTTGTT
ACTTCTGGTGTTGAAAAAGGTAATCTTCGTGAGCTTGCTTTGGCTCGAATGGAAGATTTA
GGCTTGAAGTGCCGAGATGTTAGAACTCGTGAGGCGGGAATTCAGGATATCCATCACAAA
ATTAGACCTGACGAAGTAGAGCTTGTTAGGCGTGACTATGCTGCAAATGAGGGCTGGGAG
ACCTTTCTCTCATACGAGGATACACAGCAGGATATCCTTATTGGTCTGCTGCGATTGCGA
AAATGTGGCCGCAATGTTACATGCCCTGAGCTAGTAGGGAGGTGTTCAATTGTCCGTGAA
CTTCATGTATATGGAACTGCAGTCCCTGTACATGGTCGTGATGCAGACAAACTACAACAC
CAGGGTTATGGTACTCTTTTGATGGAAGAAGCAGAAAGAATTGCTCGCAAGGAGCATCGT
TCAAAGAAAATCGCTGTTATATCAGGAGTTGGGACTCGCCACTACTACCGTAAACTGGGT
TATGAACTTGAGGGGCCTTACATGGTCAAATGTCTGGTCTAA
>LOC_Os06g43790 cds:protein_coding
ATGGGCGACGGCGAGCGCCGCGAGGACGAGAACCCGACCACCAGTGCCGCAGATGACGAT
GATGATGAGGATTATGATGAACCTGGTGGAGGGAATCACTTCTTGGGCTTCATGTTCGGC
AATGTTGATGATTCTGGTGACTTGGATGCTGACTATCTCGACGAGGATGCAAAGGAGCAC
CTTTTTGCACTGGCGGACAAGCTTGGCCCATCTTTGAAAGACATTGATCTGATCAAGCCT
TCTGCAGCACCAACTGATCCTTCTGAGCAAGACTATGATGCAAAAGCAGAAGATGCTGTT
GATTATGAAGATATTGATGAAGAATATGATGGACCTGAAGTTGAAGCAGCTACAGAGGAG
GACCATTTGCTATCCAAAAAAGATTACTTCTCTTCAAATGCAGTTTATGCTTCGGTCAAT
AGTAAAGTTTCAGTGTTTGATGAGGAGAACTACGATGAGGATGAAGAACCACCAAATGAT
AATGATTTGCCTAGTGATAATATTGTGCAAAACTGCACTTCAGCTTCAGCTGAGCAACTG
GATATGGCACCGTCAAATGACAACCTTGCTGTTGAAAAGATGTCTAGTTCGTTATCAGAA
CCAGAAGAAAGTTTTGAAAGTGAAGCTTTTCAGAAAGAAATGGTTGCTGAAGAGCAACTT
GAGTCTAAAACTGCAACTTCCCTCCCAGTTTTATGCATAGAGGATGGGAGTGTTATATTG
AAGTTCTCTGAAATTTTTGGAGCCCAGGAGCCTGTAAGAAAAGCCAAAATGGACCGCCAT
AAGCGCCCAGTGAATAAAGAGCTCCAGATTACAAATTTCACAGATATTGTTGAAGAAGAC
GAGGAGGTATTTCTACGCAGCACTATTCAAAATTTGTCAGCTTTGAAGCATATCAAGACG
AACGATAATTTTGTTGAGAGTGACAGTGATGAGTCAACTTCAGATGTTGCCTTAAGACTG
AAAGACTCGTGCCTTTCCGAACAACCGATGAAAGATAAAGATATTCCTACTGCTGTACAA
TCTCCAGTTTTCCCTGATTTTTATCCACTCGAGCATGAAAATTGGGAAAATGATATTGTT
TGGGGCAATTCACCAACAACCGCAATTCAGCCTTGCTTAACAAGCTGTGCAATATCCAAA
GAAAGCTTGGATGACCACAATGAAGACCAGGCCGAGGGTTATGTCTCTGGGTGTTGGGAT
GTACAGAATAAATTTCATAGTTCTTCAGTAATGGCAGATCCTTTTGGGCATACAGAAATA
CCTGATTCAACTAGTTACCGTTCCCCTGAGAACAGCTATTCTCCATTAAGAAAGGAGACT
GCTCAGGAGAATAACAGCTTAGATGAACCAAATAACATAACTCAACCGGTTAAAATCGAC
ACCACACGGCATTTAAACAAGCTCTCTTTACTGAACAAGGAGTTGTTAGAAGGATCTTGG
TTGGATAACATAGTTTGGGATCCCAGTGAGGATGTACCAAAGCCCAAGCTAATCTTTGAC
CTTAAAGATGATCACATGCTTTTTGAAATATTAGATGAAAAGAATGGGGATCACCTCCGC
TCTCATGCTCGTGCCATGATTGTTACTCGGCCAATGAAAACTTCAGCAGTGGAAAATGTT
GACCATAACAATCAAGCAATTGCATTGAGTGGGAGATTCAACATTTCCAACGACAAATTT
TATTCTAACAGGAAAATGTCGCAGCAAGCTAGATCTCATGCTAAAAAGCGTGCTACAATG
GGCTTAAAGTTGGTACATTCTGTTCCTGCTCAGAAGCTCCAGACCATGAAGCCAAAGTTG
AGCATCAAAGAAATCGCAAACTTCCATAGACCAAAAGCTAAGTGGTATCCACATGAAAAT
AAACTTACTGCTAGATTTCAAGGAGATGAGTGCAGTCATGGGCCAATGACTGCTATTGTG
ATGACTTTGGGAGGAAAAGGAGTCAAATTTCTGGTCAATGCAGAGGAAACTCCACTTTCT
GTAAAATCAAAAGCTTCCAAAAAGCTTGAATTTAAACCTTCTGAGAAGATCAAATTGTTC
TGTTCTGGAAAAGAGCTTCAGGATGACATCTCCTTGGCTATGCAAAATGTGCGACCAAAC
TCTATTCTGCATGTTGTTCGCACTGAAATACATTTATGGCCAAAAGCACAGAGATTGCCT
GGTGAGAATAAGCCTCTACGTCCTCCTGGTGCATTCAGGAAAAAATCTGACTTGTCTGTT
AAGGATGGACATGTATTTTTGATGGAATACTGTGAGGAGAGGCCTTTGCTTCTTGCAAAT
GCAGGAATGGCTGCACGACTGTGCACGTATTACCAGAAGACTTCACCTTCTGACCAAACA
GCTACATCCCTGCGAAGCAACAGTGATGGACTGGGTACAATGCTTGCTATTGATCCCGCT
GACAAATCTCCTTTTCTGGGGAACATTCGTTCTGGCTCCCACCAATCATGTCTTGAGACA
AATATGTACAGAGCACCTGTATTTCCTCATAAGGTTGCGACGACAGATTATCTTTTAGTT
CGTTCACCCAAAGGGATGCTTTCTCTTCGTCGCATTGACAAGTTGTATGCTGTTGGCCAA
CAGGTGAAAAAGTCAGTCTCCTGGATTTATCACAGATTGACTAGAAGGGCAACTAATTTC
AAAATTTTATTCTCCTGGCAGGAACCTCATATGGAAGTATTTTCACCTGGGACAAAAAAT
ATGCAGAATTATATTCTGAATCGGATTCTTGTGTATGTATATCGTGAGTTCCGTGCTAGG
GAGAAGCCTGGTATTATTCCTCAGATTCGAGCTGATGAATTACCTATTCAGCCTCCTATA
ACAGAGGCTATTAAAGGACCAAAGGGACATTTGTTCTATATTCAGAGACCTGATTTTCGG
ATTCCATCGGAGGAAGAACTGAGAAGATTATTGACACCTGAAAATGTCTGCTGTTATGAG
AGTATGCAAGCTGGCCAGTATCGTCTCAAGCACTTAGGAATTGAGAAGCTTACTCAGCCT
GTGGGACTTGCATCTGCCATGAATCAGCTTCCTGATGAAGCTATTGAGCTTGCTGCTGCA
GCTCATATTGAGAGGGAATTGCAAATCACTAGCTGGAATCTTACCAGCAATTTTGTTGCT
TGTACAAACCAGGACAAGGAAAATATAGAGAGATTAGAAATTACTGGTGTTGGTGATCCA
TCTGGCCGTGGGCTAGGATTTAGCTATGTACGAGTAACTCCAAAAGCACCTGTATCCAAT
TCAACACATAAGAAGAAGTCAGCTGCTGCAAAAGGCACCACTGTGACTGGAACAGATGCT
GATCTCCGCAGGTTGAGCATGGATGCAGCTCGAGAGTTGCTACTCAAATTTGGCGTTCCA
GAAGAGCAAATTGACAAGTTAACAAGGTGGCATCGGATCGCGATGGTGAGGAAGCTTTCA
AGTGAACAAGCTGCATCGGGTGTTACAATGGATGAAATTCCAGTTAGTAAGTTTGCACGG
GGACAAAGGATGTCTTTTCTGCAGCTTCAGCAGCAAACTAAAGAGAAATGTCAGGAAATT
TGGGACAGACAAATTCAGTCACTTTCAGCTATGGACGGCAATGAAAATGGCAGTGACACA
GAAGCTAACAGTGATCTTGACTCATTTGCTGGGGATCTTGAAAATTTGCTAGACGCAGAA
GAATTTGATGATGAAGATGTTGGTAATACAGACATAAGAAGCGATAAAATGGATGGAATG
AGAGGGCTTAAAATGAGAAGGTGTCATACTCAATCCCAAATTAATGAGGAAATTCAAGAT
GATGTAGCAGAGGCTGCTCTAGTAGAAAAACTGCTTGAAGAGAGTGATAGTGATATGAAG
AGGAAGAAGCAGCCTGTGGAAACTACAAATTATAGCACTCCTATGTATAATCAGGGCAAT
AAAATGAAGCAGGGTAAGGCTGGCCAAATGATTAAATCGTCTGTATATGCCGGTGCATTA
ACCCCAAAAGAGAGCATACCAAGAGAAGCCAAGGAGGTTGAAAATTTTGCTGAAGGAAGT
TTACCCTCAAAACTAAGAACAAAGACAGGATTTGATGCAAATGATGATATTATTCTAGTA
AAAAGGAAAAATATCCCAGGAAAGGATGGGTTCAAGGAAAAGAGACAGGGTGCAAGGGGA
GACACTCTTGTATGTGGAGCTTGTGGTCAGCTCGGGCACATGCGGACCAACAAACTGTGC
CCCAAGTACGGGGAGGACCCTGAAACATCCGAAATGGATGTCAATTCCATCAGGTCTCAT
CCTCCTGATATTGTGAGTAATGCTCAAATAAAAACATCAAACAAGAGGTTGGTAGCAAAA
GTTTCGTCTGAAGCTTTTGAAACTGAAGGACCTGAAAGTATTGAAAAGGCTAAACCTGTC
CCTGTAAAATTCAAATGTGGAGCACCTGAGAAGTCATTGGATAGGAACATGTCAATCTCA
GCTTCTTTGGTTTCTGATAAACGTATGATGGATGCTACAGATTCGAAATCAACTGGAAAG
GTTAATAAGATTAAAATATCTAACAAGATAAAATATGATGATTATCCTCCTGATACTCCT
AAGCCATCTGTTGTAATAAGGCCTCCTGCTGAAGTGGAGAAGGATCTACCTCGTAAGAAA
ATTATTATCAAGCAGCCCAAGGTGCTTGGAGATCAGCAAAGACCTACTGAACTTAGGAGT
GGTCAGGAGCCCAGAAAGACAAGGAAAATTGTTGAATTGTCAAGCTTTGAGAAGAGAGAC
AGAGAGGATGATAATGGTTTTTCTGGACAACCTATTCAGATCAATTCCTCACATGATAGG
GGGTGGGGTCTGGTGGGAAAAAGAAGCAAAGGAATAATGGAAAGTAGTGAATCCTGGAGA
GCTTTTGAGGAGCAACGAGAGAGACAAGAACAGAGACTAATTGAAGCTAGGATATATGAT
GCAAGGAGAGAGGATGAGCTCCAGAAGGCAAAGAAGAAAAACAAGAAAAAGAAAAAACAT
GAATTTCGAGATGATGACCTACTTGATCCTAGGCCATACAAAAATGACAGAAGGGTACCT
GAAAGAGGTCGAGCGGCAAAGAGACGTACCCCAGCTGATATGACAGAATACACACCACCA
GCTAAGCGGCACAGAGGAGGAGAGGTTGAGCTCTCCAACATATTGGAAAAAATAGTTGAC
CACTTGCGGACAATGAGCTGTTCATTCCTTTTCCGTAAACCGGTGACGAAGAAAGAGGCT
CCTGATTACTTTGACATAATTGAGCGTCCAATGGATCTTGGTACTATAAGGGACAAGGTG
CGAAAGATGGAGTATAAAAATAGGGAGGATTTTAGGCATGATGTGGCTCAGATAGCACTG
AATGCACATACATACAATCTTAACCGCCATCCCCACATCCCTCCGCTTGCTGATGAGCTC
TTGGAGTTGTGTGATTATCTTCTTGAGGAAAGCGCGGATGTGCTAGATGATGCGGAATAC
GCGATCGAGGACTAG
>LOC_Os06g49130 cds:protein_coding
ATGAAGCAGGGGCAAGGGGCTCACCTCTCTGGGCAGAGGATAGGCCATCATCCTACTGCG
CAGATGAATCCGGGCGATGGCGATGGCAATGGGCGGCATCAGGTCGCTTCAGGTCATGCT
AGTGCGGATCCTGAGTTAATGAACTTGCGTATACGCATGACCAACAGGATTTGGGAGTTA
CTTTCAAGGGAACCTAAGCTTCAAACAAGGCCTAGAAAACTGGTGTCAGACTTGGCAAAA
CGGTTTGAGGCAGTTATATACAAGAAGAATCCAAATAAGGCTGCCTACTATAGTATATTG
AATGGAGAAATCTTTCCACATCTACAACATGCTCTTAGTACCCATATGGCTCAACATCAG
CAAGGTCAACAAATGCTGCAGCAATTAACATCTTCTTCCAGTTATGGCACAACAATTCCA
ATACCTGATGTGGTTCAGAATGCAAGTGGAAATACTAGAGCGCTCTATGAGATGGACAAC
ACAAGTGGTCCCATGTCTAACGGACACCACCACTTCTCCGCCAATTTCCCACTACATTCC
ACCACTAAGGGTGCCTCATTAGAGATGAGTGCAGTGAGCATGCAAGAAGGGAAGATAACC
CATATGATCCCGACACCAGGATCTAGCAATCAACAAAGTTTACCTGGCAATTTTCATTAT
TCAACTGGAACTGGATACTTGAATGGGAAATCAAACGTCATGGCACAAATGCAGGAGCAG
CAGGCGCCATTTGCTAGTAAAATTAATTGCTGTCCAGTGCAGCGTGATCTTGGTGGCTAT
GCTGGTTCTGGGGTACATTCTGACATACTGAACAATTCATCCCCGTATGGTGTATCGGAA
GCACATATGATTGATGGTATGGGGTTACATAGGTCAAATGTGCAGGTCATAAACAGAACT
GTGGTACCAGAAACATTCATTAACCCATCTCCTTATGGAATTTCCCCCAATAAACCTTTG
CAGCGACATGTCAATCCTTCTACACGGAGTACACCAACTCCTGCAGATATAGCTGCCTCT
ACAAGTTTTAATGGCACCGGTTCTTCTGCCTTATCAACTACGAGTTATCTAGATATGACT
ACTGTAAATTCGCTGCCTAAATCAAGAATGGATTCTGGGTTGATTATGAGTCAGCCAACC
ATCCAGTCCTTTCAAACAGAGTATTATATACAAACTGAAGGATTGGATCTGCAAGAAAAG
ATTTCTCTTGAACAGCTGCATCAGCAGGTGAATCAGCTGCATCTTATTCAGCCTCATTCC
CAGTATGCGCAGAACCAATGTAGCTTAAAGCTCCAGCAGCAAAATTCACTGCATCATCTT
GTTATGTCGAGGGGAAATGTATTGACGCAATGCCATCTTGGTTCTGATCATGCTGAGAAA
CTATTGGACAAGAGAAATCAATTGCACAGTGAACTGGTGTCTTCACAAATAAACGAGCAT
GTTGGCCTGACAAATCTCCAGGGCCATTATGAGCAAACACAATATCATGATAATTACAAA
AAGGGCCAAATGTCTGCCAGTTCTCAGAACCTTGGTATCCCAGCCCCTCATGATTTGTTG
CCTCCACAACAGCAATTCGATGATGGTTCATACCGTCTGAGTTGTTTCTTGAAAGAAACA
TACACTAAACCATTGCAACCACATTGTAAATCAAAACCAATGAAAGAAGTGATCATGACT
AGTTTGCTGAGTGGAAAGATCCAGGATGGTTTTTGTCAGAAAAAAATGGCACGAGATAGA
GAACATCATCCTATTATATCTGGTTGGCACAGTGCTGGCTGCGCTGCGACTTCATTTGGA
TCTGAAGAAGTCATGGAAAACACTAAACAATACCATGCCCAGGCACGTTGGTTACTATTT
TTGTTCCATGCAAAATCATGTACATCTCCTCCAGGAAGTTGTAAATCTTCATATTGTGAT
CGTGTACGGGAGTTAGTGGTTCATTTGACGGACTGTCAAATAAAGGACTGTTCATATCGA
CACTGTAGGGAGTCAAAGATGGTATCTGATCACTATAAGAATTGTATTAACGAGCATTGT
CATGTTTGCTGCAAAGCAAAAGAAATGTTGCGTCGCTCTTCTGAACTGGCACATAAACAG
AATCCTGCTGAACCTATACTTATTACTCAGCACAATATGAATCAAAGAAGTGCCGATAGG
GTACATGGTGATAGAATGGACATTGACCAGGCAGTTGAAACCTTTGATGACCAACCACCA
GCAGCAAAGCGTCCAAAGTTGCAGCTTGTGTCTCCCGATGCATCTGAGAATGTCCCTGTC
TGTCAAAAAAACCCAGGGTTTATGTTGCAGGAAGCCCATCCTAGACAGCTTGATCAGAAC
AAAAAGATGGTCCCTGATCAAGAGGTAGACGTGGGGCTTGATATCCGACATCCACAAGTT
ACTTTAGTCAGCTGTCATGGTAGTGATGAGAAAATTGGTGCTGCGCAAAATACTGTTATT
CCTGGTGCTTTAAACAAGATACATTGTCATGTCCAGCAAGAAACTGTTGTGGCTGATAAA
GAGAGTGTGACTGTTGTTGATGTTAAGAAAAAAACAGGCTCTGTGGATGTCACGATCTCC
AAAACTGGGAAACCAAAGGTAAAAGGTGTTTCACTCATGGAATTGTTTACTCCAGAACAA
ATACATGAACACATCAACAGTCTAAGGCAGTGGATTGGTCAGTGGGTTCAGTGTGACAAA
TGTGAATGCTGGCAACATCAGATCTGTGCACTTTTCAATGCCAGAAGAAATGATGTTGAA
GAAGCAGAATACACTTGCTTCAAATGTTATATTGAGGAGTTTAAACGTGGTTTGCGCATG
CCTTTACCAGAGAGTGTTGTTCGTGGTGCCAAAGATCTGCCAAGGACCCTGCTTAGCGAT
CATATAGAAGAACGACTTTTTAAACGACTCAGGGAGGAGAGACAGGAACGGGCAAATAAG
TTAAAGACAAGTTTGGATGAGGTTCCTGGAGCAGATGGACTTGTGGTCAGAGTTGTTTCA
TCAGTGGACAAGAAACTGGAAGTTAAACCACATTTTTTCAAGATTTTGCAAGAGGACAAT
TATCCAGCTGAGTTCCCTTACAAGTCTAAGGCTATTCTTTTATTTCAGAAAATAGAAGGT
GTGGAAGTATGCTTATTTGGCATGTATGTCCAAGAATATGGTGCAGAATGCAAATTCCCA
AACCAACGTCGGGTTTATCTGTCATATCTTGATTCTGTTAAATACTTTAGACCAGATATA
GAAACAGTGTCCGGGCAGGCCTTAAGGACATATGTGTACCATGAAATTCTGATAGGTTAT
CTTGAGTACTATAAGCAGCGTGGATTCACCAGTTGTTATATATGGGCTTGCCCTCCTGTT
AAAGGTGAAGATTACATTTTGTATTGCCATCCAGAGATTCAGAAGACACCAAAGTCTGAT
AAACTGCGTCAGTGGTACTTATCTATGCTTCAAAAGGCTATTAAGGAGAACATTGTTGTC
GAGTTGACAAATCTCTATGATCAATTTTTTGTCACTGCAAAAGAATGCAAGATAAAAGTA
TCTGCAGCTCGCTTGCCATATTTTGATGGAGATTATTGGCCAGGAGCTGCAGAAGATATT
ATCAACCAACTTCAACTAGAGGGTGATGGTAAGCTGCTGAAGAAGGGGAGAGTAAATAAA
ATTATCACAAAACGAGCTTTAAAAGCTGCCGGCCACACTGATCTAAGTGGGAATGCTTCA
AAAGAGGCTATGCTGATGCAAAAACTTGGAGAAATCATTTGCCCAATTAAGGATGATCTC
ATCATGGTCCATTTGCAGTATTCGTGCAGTCACTGTTGTACCTTTATGGTGTCTGGAAGA
CGCTGGGTCTGCAATGAATGCAAAAGTTTTTATATTTGTGACAGGTGTTATAATGCAGAG
CAGCGGCTTGAGGAGAAGGAGAGGCACCCAAGTAATAGTAAATGTTTGCATATACTCCAC
CCAGTTGAAATTGTTGGGGTCTCTGAAGATACCAAGGACAGAGATATTATCTTAGAAAAT
GAGATCTTTGACACCAGACAGGCATTCCTGAGTTTTTGTCAAGGGTATCATTATCAATAT
GACACCCTCCGCCGTGCAAAGCATTCCACCATGATGATGCTATACCACCTTCATAATCCA
ACTGGACCAGCTTTTGTTGCCACATGTAATGTCTGCAATTGCGATATTGAAAATGGTCAA
GGGTGGTATTGTAAAGATTGCCCAGACTTTGATATGTGTGCTTCATGTTACCAAAAACAT
GAGGTGCCAATCATCATCACAAGTTAA
>LOC_Os07g43360 cds:protein_coding
ATGGGCTCGATGGAGGCGTCCACCGCGCCGGAGAACGGCACCGCCGCCGCCGCGGCGGCC
GCGGCCTCGACGGCGTGCAACGGCGCGGGCGGCGGCGGCGGCGCCGCCGCCGCCTCGAAC
GGCGGCGGGGTAGAGAGGAGGCTGAGGTCCTCCGCCGCGTCCGCGTCGTGGGCGTCGCAT
CTGCCGCTGGAGGTGGGCACGCGCGTGATGTGCCGGTGGCGCGACCAGAAGCTCCATCCC
GTCAAGGTCATCGAGCGCCGGAAGTCCTCCACCTCCTCCTCCCCCGCCGATTACGAGTAC
TACGTCCACTACACCGAGTTCAATAGGAGGCTCGATGAGTGGGTTAAACTTGAACAACTT
GATCTTGAGACTGTTGAGACCGATGTTGATGAGAAGGTAGAAGATAAGGCAACAAGCTTG
AAGATGACACGGCACCAGAAGCGTAAAATTGATGAAACCCATGTGGAGCAAGGTCATGAG
GAGCTTGATGCTGCTAGTTTGCGGGAACATGAAGAGTTCACAAAGGTGAAAAATATAGCG
AAGATAGAACTTGGGAGATATGAGATAGATACATGGTATTTCTCTCCTTTCCCACCGGAG
TATAATGACTCTCCAAAGCTGTTCTTCTGTGAGTTTTGCCTCAACTTCATGAAGCGCAAG
GAACAGCTTCAGAGGCACATGAAAAAATGTGATCTTAAACATCCCCCTGGTGATGAAATA
TACAGAAGTGGAACCCTGTCTATGTTTGAGGTTGATGGCAAGAAGAACAAAGTTTATGGG
CAGAACCTTTGTTATCTTGCCAAACTATTTCTTGATCACAAGACACTTTATTACGATGTT
GATTTGTTTTTGTTCTACGTCCTGTGTGAATGTGATGATCGGGGGTGTCATATGGTGGGG
TATTTCTCCAAGGAGAAACACTCTGAGGAATCTTACAATTTGGCTTGCATCCTCACTCTC
CCTCCATATCAAAGAAAAGGATATGGGAAGTTCCTGATTGCCTTCTCCTATGAGCTTTCT
AAGAAGGAAGGTAAAGTAGGGACACCGGAGCGCCCTCTTTCTGATCTTGGTCTGCTCAGT
TATAGAGGTTATTGGACTAGAGTGCTTCTAGAGATTTTAAAGAAACATAAGAGCAACATA
TCCATTAAGGAGCTTAGCGATATGACGGCAATAAAAGCGGACGACATCTTGAGCACGCTT
CAGAGTCTGGACCTGATCCAGTACCGGAAAGGTCAGCACGTCATCTGCGCTGACCCCAAG
GTTCTCGACCGCCACCTCAAGGCCGCCGGCCGGGGTGGCCTCGAGGTCGACGTTAGCAAG
CTGATCTGGACACCCTACAAGGAACAAGGCTAA
>LOC_Os09g17850 cds:protein_coding
ATGGCGCTCAAGCAGAAGGGGACCGACGCCGCCGCCGACCCCAAGAAGCGCCGCCGCGTC
GGCTTCTCCGGCATCGATGCTGGCGTTGAGGCTAACGAGTGCATGAAAGTGTTTATTGCA
AGAAACCCTGACGAGGCAGGCTCAGCAAATAGCACTTCTCTTCAACCATTTGACCTAAAT
CATTTTTTTGGTGAAGATGGCAAGATATATGGCTACAAAAATTTGAAGATCAATGTGTGG
ATCAGTGCAATATCATTTCATGCATATGCTGATATCTCATTTGAGGAAACATCTGATGGA
GGAAAAGGAATCACAGATCTCAAGCCTGTTCTTCAGAATATTTTTGGGGAAAACTTGGTA
GAAAAAGATGAATTTCTGAAGACATTTTCAAAGGAATGTGAATATCTCAGCAATGTGGTG
ACAGATGGCAATGTCATTAAACATGATGCTTCAATTGATGAAGATTCAGCAGTTGAGATT
GTTCGAGTTGAACTACAAGGTGCTGCTGCTTTTCTTTATTGTCGTCTGGTGCCACTTATT
CTGCTTTTGGTTGAAGGTTCGACGCCTATAGATATAACTGAGCATGGATGGGAAATGCTC
CTGGTAGTAAAGAAGTCAGCACAGGCGTCATCCAGCTCTAACTTTCTAGTGCTAGGGTTT
GCAGCTGTTCATCATTTTTATCACTACCCTGAGAGCACTCGCCTGCGGATCAGCCAGATA
CTGGTCTTGCCACCTTATCAAGGTGAAGGCCATGGACTTCGTCTTCTTGAGACGATCAAT
TCTATTTCTGAGTCTGAGAACATATACGATGTGACCATAGAAGATCCTTCCGATTACCTT
CAGTACATACGTTCATCCATTGACTGTCTCCGCCTTCTCACCTTCGATCCAATCAAGCCA
GCGCTCTGTTCCATGGTCTCATCTCTGAAGGATACCAACCTTTCGAAAAGGACCAGCAGC
TTGAAAATGGTTCCACCTTCCGACCTTGCTGAGACGGTCCGACAGAAGCTGAAGATCAAC
AAGAAGCAGTTCCTCCGGTGCTGGGAGATTCTGATCTACCTAAACCTTGACGCTGAGGAC
CGCAAGAGCATGGACAACTTCAGGGCCTGCATCTACGACCGCATCAAAGGCGAGATACTT
GGCACTTCCACTGGCCCCAACGGGAAGCGGCTCGTCCAAATGCCGAGCAATTTCGACGAG
GAGACATGCTTTGCTGTGTACTGGACACAGGACGGTGGGGATGCAGATGACCAAACTGTT
GAGCAGCAGCCTGAGGATCTCAAGACCCAGGAGCAGCAGCTGAATGAGGTGGTTGACAGC
CAAATGGAAGAGATCGTCGAGATAGCCAAGAACGTCACCTCACGCGGCAAGGATAAACTG
AGCGTTTCTTGCTCCGTATGA
>LOC_Os10g28040 cds:protein_coding
ATGGACGGGCTCGCGGCGCCCTCGCCGTCCCACTCCGGCGCGACGTCCGGCGGCGGCGCC
TCCCACCGCAAGCGGAAGCTCCCGCCGTCGTCCCTCTCCGACGCCACCGCCGACGAGGAC
GACGACACCACCGCGCCGTCGTCGCCGTCCACCTCCCCGTCGTCGCCCTCACGCCCGTCC
TCCCCGTCCTCCTCCCACTCCGACGATGACGACGACGACTCCCTCCACACCTTCACCGCC
GCCCGCCTCGACGGCGCGCCCCCGTCCTCATCCGGCCGCCCGCCGAAGCCCGAGTCCTCG
ACCGTGTCTGCCGCCGCCGCGGCCGCGGCTGCAGCGGCCGCTCCCAAGCCCGATTCCGCT
TCCGCTGCCGCCGGCGACGGCAAGGAGGACCCGAAGGGGTTGTTCACTGACAACATTCAG
ACCAGTGGCGCGTATAGCGCTCGAGAGGAGGGCCTCAAGCGTGAGGAAGAAGCAGGGAGG
CTGAAATTTCTATGCTATTCTAATGATGGAGTTGATGAACATATGATTTGGTTGGTAGGC
TTGAAGAATATCTTTGCTCGGCAGCTTCCTAACATGCCCAAAGAGTACATTGTCCGTCTT
GTTATGGATAGAACTCACAAATCAATGATGGTTATCAGGAATAATATTGTTGTAGGAGGC
ATTACTTACCGGCCTTATACAAGCCAGAAGTTTGGAGAAATAGCATTTTGTGCAATTACA
GCTGATGAGCAAGTTAAAGGCTATGGGACACGGTTAATGAATCACCTGAAGCAACATGCC
CGAGATGCTGATGGGCTCACTCATTTCTTAACTTATGCAGATAACAATGCCGTTGGCTAT
TTTGTAAAGCAGGGTTTCACAAAGGAGATCACATTGGACAAAGAAAGATGGCAAGGGTAC
ATTAAAGACTATGATGGAGGAATATTGATGGAGTGCAGAATTGATCAAAAGTTGCCATAT
GTTGATCTGGCAACGATGATTAGGCGTCAAAGACAGGCAATTGATGAGAAAATCAGAGAG
CTTTCAAACTGCCATATTGTTTATTCTGGAATTGACTTCCAAAAGAAAGAAGCTGGTATT
CCAAGAAGAACGATGAAACCAGAAGACATCCAAGGCTTGAGGGAAGCTGGGTGGACGCCA
GATCAGTGGGGGCATTCCAAATCAAGATCAGCCTTTTCTCCTGATTACAGTACTTACAGG
CAACAACTTACTAATCTAATGCGTTCATTGTTGAAGAATATGAATGAGCATCCTGATGCT
TGGCCATTCAAAGAGCCAGTGGATTCACGTGATGTTCCTGACTATTATGACATTATCAAA
GATCCTATTGATTTGAAGACAATGTCAAAAAGAGTTGAGTCTGAGCAGTATTATGTGACG
CTAGAGATGTTTGTAGCTGACATGAAGAGAATGTTCAGCAATGCAAAAACTTATAACTCT
CCCGATACAATCTATTACAAGTGTGCCTCACGGCTCGAGAGCTTCTTCTCAAACAAAGTA
GCATCTCAGCTTGCCCAAGCCTCAACGAAGAACTGA
>TraesCS2A02G039500.1 CDS sequence
ATGATGACACAAACCCTGCAAGGGATCCAGCAGCAGTATGCACCAAGTGGCTTTACTGTC
CAGAAACCTCGCACACAAACTGCAGCGCAGGTTCTTCAGCTGGATAATATGGATTCAGAT
ACTTCTCCAGTCCGTCTCGTGATCAAACATAGAATTGCAAACTACCTGCAAAGAAGGGGG
GATTTCTACAACTTCGACACACGTTATCTTCTGGCAGTTTCAAAAAGTATTGATGAGCAG
CTTTATAAGGATGCTGAATCAAAGATCCAATACATGGATTTTGAAACTTTAGAAGTTAGG
GTAAATGCTCTTCTCAGTTGTGGATCATTTGGCAACAGCATATATGCTTGGGCTTCTTCA
GCAGCTTTACCGACATCATACCCAGGACAGCTTGGGATAGAAGTACCAGATTCAAGTATA
CAGCATGTGTTTTATCCTCAGGGATTTGCACCAACTAATCATCATGAAGTTGCTGCCGAC
TTTGCTCATTCTTCAGCTGATAACATTAAACGGAGTCCTGAAAGCTTAGCAAACACCACT
GCTGCACCATGTATGTCATCACTACCAAAATATAGTTCCTGTCTTGCTGGAGATTTCAGT
GGTGGAGCGCCTACTGGCCATACAGAAGACCATTTCCCAGGTGATGCTCGTCAAGTTGGT
AGTCCACAACCATCGACATCTGGTAGTTCCAGTTCTGTGTCTGGGATGTGTGACCGAACC
ACAAATTTTACAAATAACAACAGATATTCCACTGGCCAAGTATCATCGTCTCTACAGTAC
AGAGAATGCAAGGAAATGTTATATACTTGGAGTCACCCAATAGAGCAATCAGATCAGTCA
AATATTACAGCTGGAGGCCATGACTTGTACTCTGGTAATTGTGTCACTGTAAGAGAGGCA
GTGGGGAGAGCTGAACAGACATCAAATAGCACTGTATCAAAGCCAAATTCACCTGCTTCA
GATGAATCTTCTGGCAAGCATCATCCGGCAAAACGATTAAAGGTTAATTACCCCATTCCT
GTCCATGCCGATGAAACAGAGTTTCCAAAGGAACAACAGCCTGCTGCCAATGGGCCTCAT
GCATCTTCTGAAACAGTAAAGTCTGAAACCACAGTATTATCTATGAAGTCGCCATCTGGC
TGTTCCTTGCAGGACAGCAATGCTAGCAATACCATGGAGAATTTTAGGCTGCAAGAGACT
GCTGTGCAAGCTGAAGAAGGGTTGTGTGATGAAAATGGTGACATCGAGATGAAGGACTCT
AAGCTTAGCTCAGTGGATCAAACATCACTAGTAGCCAGCCTAACTACAAGGAAGAAAAGA
GGGGGCTCAATACTTTATCCTTTAACTGCTGAGGAGCTTAGAGATCACATGAGAAGTCTG
GGCCAGCATATTTTTCCGAACAAGGCGATTACAGAAGAGGACCAGTCAGGCTTGCCTGAC
CAAAATACATGCAACTTATGTGGGATGGAGCGGCTTCTTTTTGAACCTCCTCCACGATTC
TGTGCTCTTTGTTTCAAAGTAATAAATTCGACGGGATCCTATTATGTTCCTGTGGAAAAT
GGAAGTGATAAGACTTCAATATGTGCCAAATGTCACCACCATGTTAGTAATGCAAAAGCT
AAATATGAAAGGAGATCCAATTATGCAGAAACAGATGCCGAGTCTGAATGGTGGGTTGCG
TGTGATAAGTGCAAAGCGTGGCAGCATCAAATATGTGCCCTTTTTAACCCTAAGGTTATG
GAGGAGGGGGTGGAGTATACATGTGCGAAATGTTTATTGAAGGAGAAGGATAGCGGAGAT
ATAAATTTGCTGGAGTCATCTGCTGTTCTAGGAGCACTAGAGTTACCAAGAACTAAACTG
AGCGATCATATCGAGCAGAGACTTTCAGTGCGGCTTGAGCATGAGCGGCTGCAGAGGGCA
AGGGCTTCAGGAAAAAGTGTTGAAGAGGTACCTGAAGTTGAAGGTCTTACTGTTAGAGTG
GTTTCTTCTGCTGCAAGAGTACTTCAAGTCCTACCACGTTTTCGGGATTTTTTTAAACAA
GGAAACTACCCTGGTGAATTTCCGTACAAATCGAAGGCCATTCTCTTGTTTCAAAAGAAT
GAAGGCGTGGATGTTTGTCTGTTTGCCATGTATGTACAAGAGTATGGTTCTGCTAGCCCC
TCACCAAATCAAAGGCACGTTTATCTTGCATATATCGATTCGGTCAAGTACTTCAGGCCT
GAAATCAAATCTGCAAGTGGCGAAGCTCTCCGTACCTTTGTGTACCATGAAATTTTGATT
GGCTATTTGGATTACTGCAAGAAACAAGGGTTTGTAAGCTGCTCCATATGGGCTTGCCCA
TCTACAAAGCGTGATGATTATGTTTTGTATTGTCATCCCACGGCACAAAAAATGCCGAGG
TCTGACAAACTTCGGAGCTGGTACCAGAACTTGATCAAGAAGGCTGTTAGGGAGGGTGTA
GTTGTGGAGCGTAATACGCTGTACGATTTTTTTCTTCAGCCTACCGGTGAATGCAAGGCC
GTTATTTCTGCAGCATGCTTGCCATATTGTGAGAATGATTTCTGGCCTGGGGAAGCAGAG
AAACTCCTCGAGAAGAAAGACGACGACACCTCGCAGAAGAACGACATACAAGCAGGAAGG
GCCCTACGGGTTGCCAAACGTGATGACAGGAAAGGGAACCCTGAGGATATCTTGTTAGTG
CACAAACTTGGAGAAAAGATGAGAACAATGAAAGAAGACTTTATTATGCTTTGTCTGCAG
CAGTTTTGCAAGCATTGCCACCAACCTATTTTATCTGGTAAAAGTTGGATGTGTACTTGC
TGCAAAAACTTCCATCTTTGTGACCAATGCCATGCAGAGGAGCTAAGTGCCCCACAAAAG
AACAGGCATCCAGCTGCAACAAAACAAAAGCATGCCTTTCAAAGAATAGAGGAAGAACCT
CTCCCAGAGACTGATGATGGAGATCCAACAATGGAAAGCAAGTATTTTGACAGCAGAACA
GATTTCTTGAAGCATTGTCAAGACAATCAATACCAGTTTGATACACTCCGACGGGCAAAA
CACTCAACAATGATGATTCTTTATAATCTACATGATTCAGCTTGCTCTGCTTGTCACCGG
GCAATGGATCAACGCTTTGCGTGGCGGTGCCTGGTTTGCGCGGGCTGCAAATTTTGTGAT
TCATGCTATAAACAAGACGGCGAAAATTTGCACATACATAAACTCAAACAGGCGGACAAT
CAGCAACTACTGCCAAACTACACTCTGCAGGACTACCTTGAGAGCTTGGTGCATGCATCA
AAATGCTTCCACGATCCGCATAATTGCAGTTTCAAACTGTGTGTTACAATGAAGAAGTTG
TTCTACCATGGTGTGCGATGTGCTATCCGGAACCAGGGAGGTTGCAGGAATTGTGTCTTC
ATGTGGAGACTTCTGCTCACTCACTCAAAACAGTGTGATCACGGGGACTGCTCAGTTCCC
AGATGCAGAGATCTGAAGGTATTCATGGGCAAGGCCAAAATGGTTACTGCTGGACCCTGT
TGTGCCATGGAATGCTAG
>TraesCS2B02G052300.4 CDS sequence
ATGATGACACAAACCCTGCAAGGGATCCAGCAGCAGTATGCACCAAGTGGCTTTACTGTC
CAGAAACCTCGCACACAGACTGCAGCGCAAGTTCTTCAGCTGGATAATATGGATTCAGAT
ACTTCTCCAGTCCGTCTCGTGATCAAACATAAAATTGCAAACTACCTGCAAAGAAGGGGG
GACTTCTACAACTTGGACACACGTTATCTTGTGGCAGTTTCAAAAAGTATTGATGAGCAG
CTTTATAAGGATGCTGAATCAAAGATCCAATACATGGATTTTGAAACTTTAGAAGTTAGG
GTAAATGCTCTTCTCAGTTGTGGATCATTTGGCAACAGTATATATGCTTGGGCTTCTTCA
GCAGCTTTACCGACATCATACCCAGGACAGCTTGGGATAGAAGTACCAGATTCAAGTATA
CAGCATGTGTTTTATCCTCAGGGATTTGCACCAACTAATCATCATGAAGTTGCTGCTGAC
TTTGCTCATTCTTCAGCTGATAACATTAAACGGACTCCTGAAAGCTTAGCAAACACCACT
GCTGCACCATGTATGTCATCACTACCAAAATACAGTTCCTGTCTTGCTGGAGATTTCAGT
GGTGGAGCGCCTACTGGCCATACAGAAGACCATTTCCCAGGTGATGCTCATCAAGTTGAT
AGCCCACAACCATCGACATCTGGTAGTTCCAGTTCTGTGTCTGGAATGTGTGACAGAATC
GCAAATTTTACAAATAACAACAGATATTCCACTGGCCAAGTATCATCATCTCTACAGTAC
AGAGAATGCAAGGAAATGTTATATACTTGGAGTCACCCAATAGAGCAATCAGATCAGTCA
AATATCACAGCTGGAGGCCATGACTTGTACTCTGGTAATTGTGTCACTGTAAGAGAGGTA
GTGGGGAGAGCTGAGCAGACATCAAATAGCACTGTATCAAAGCCAAATTCACCTGCTTCA
GATGAATCTTCTGGCAAGCATCATCCGGCAAAACGATTAAAGGTTAATTACCCCTTTCCT
GTCCATGCCGATGAAACAGAGTTTCCAAAGGAACAACAGCCTGCTGCCAATGGGCCTCAT
GCATCTTCTGGAACAGTAAAGTCTGAAACCACAGTATTATCTATGAAGTCGCCATCTGGC
TGTTCCTTGCAGGACAGCAATGCTAGCAATACCATGGAGAATTTTAGGTTGCAAGAGACT
GCTGTGCAAGCTGAAGAAGGGTTGTGTTATGAAAATGGTGACATCGAGATGAAGGACTCT
AAGCTTAGCTCAGTGGATCAAACATCACTAGTAGCCAGCCTAACCACAAGGAAGAAAAGA
GGGGGCTCAATACTTTATCCTTTAACTGCTGAGGAGCTTAGAGATCACATGAGAAGTCTG
GGCCAGCATATTTTTCCGAACAAGGCGATTACAGAAGAGGACCAGTCGGGCTTGCCTGAC
CAAAATACATGCAACTTATGTGGGATGGAGCGGCTTCTTTTTGAACCTCCTCCACGATTC
TGTGCTCTGTGTTTTAAAGTAATAAATTCGACGGGATCCTATTATGTTCCTGTGGAAAAT
GGAAGTGATAAGAATTCAATATGTGCCAAATGTCACCACCATGTTAGTAATGCAAAAGCT
AAATATCAAAGGAGATCCAATTATGCAGAAACAGATGCCGAGTCTGAATGGTGGGTTGCG
TGTGATAAGTGCAAAGCGTGGCAGCATCAAATATGTGCCCTTTTTAACCCTAAGGTTATG
GAGGAGGGGGTGGAGTATACATGTGCGAAATGTTTATTGAAGGAGAAGGATAGTGGAGAT
ATAAATTTGCTCGAGTCATCTGCTGTTCTTGGAGCATTAGAGTTACCAAGAACTAAACTG
AGCGATCATATCGAGCAGAGACTTTCAGTGCGGCTTGAGCACGAGCGGCTGCAGAGGGCA
AGGGCTTCAGGAAAAAGTGTTGAAGAGGTACCTGAAGTTGAAGGTCTTACTGTTAGAGTG
GTTTCTTCTGCTGCAAGAGTACTTCAAGTCCTACCACGTTTTCGGGATTTTTTTAAACAA
GGAAACTACCCTGGTGAATTTCCATACAAATCGAAGGCCATTCTCTTGTTTCAAAAGAAT
GAAGGCGTGGATGTTTGTCTATTTGCCATGTATGTACAAGAGTATGGTTCTGCTAGCCCC
TCACCAAATCAAAGGCACGTTTATCTTGCATATATCGATTCTGTCAAGTACTTCAGGCCT
GAAATCAAATCTGCAAGTGGGGAAGCTCTCCGTACCTTTGTTTACCATGAAATTTTGATT
GGCTATTTGGATTACTGCAAGAAACAAGGATTTGTAAGCTGCTCCATATGGGCTTGCCCA
TCTACAAAGCGTGATGATTATGTTTTGTATTGTCATCCCACGGCACAAAAAATGCCGAGG
TCTGACAAGCTTCGGAGCTGGTACCAGAACTTGATCAAGAAGGCTGTTAAGGAGGGTGTA
GTTGTGGAGCGTAATACGCTGTACGATTTTTTTCTTCAGCCTACCAGTGAATGCAAGGCC
ATTATTTCTGCAGCATGCTTGCCATATTGTGAGAATGATTTCTGGCCTGGGGAAGCAGAG
AAACTCCTCGTCGAGAAGAAAGACGACAACACCTCACAGAAGAACAACATACAAGCAGGA
AGGGCCCTACGGGTTGCCAAACGTGATGACAGGAAAGGCAACCCTGAGGATATCTTGTTA
GTGCACAAACTTGGAGAAAAGATGAGAACAATGAAAGAAGACTTTATTATGCTTTGTCTG
CAGCAGTTTTGCAAGCATTGCCACCAACCTATTTTATCTGGTAAAAGTTGGATGTGTACT
TGCTGCAAAAACTTCCATCTTTGTGACCAATGCCATGCAGAGGAGCTAAGTGCCCCACAA
AAGGACAGGCATCCAGCTGCAACAAAACAAAAGCATGCCTTTCAAAGAATAGAGGAAGAA
CCTCTTCCAGAGACTGATGATGGAGATCCAACAATGGAAAGCAAGTATTTTGACAGCAGA
ACAGATTTCTTGAAGCATTGTCAAGACAATCAGTACCAGTTTGATACACTTCGACGGGCA
AAGCACTCAACAATGATGATTCTTTATAATCTACATGATTCAGCTTGCTCTGCCTGTCAC
CGGGCCATGGATCAACGCTTTGCGTGGCGGTGCCTGGTTTGCACTGGCTGCAAATTTTGT
GATTCATGCTATAAACAAGATGGCGAAAATTTGCACATACATAAACTCAAACAGACGGAC
AATCAGCAACAACTGCCAAACTACACTCTGCAGCAGGATTACCTTGAGAGCTTGGTGCAT
GCATCAAAATGCTTCCATGATCCGCATAATTGCAGTTTCAAACTGTGTGTTACAATGAAG
AAGTTGTTCTACCATGGTGTACGATGTGGTATCCGCAACCAAGGAGGTTGCAGGAATTGT
GTCTTCATGTGGAGACTTCTGCTCACTCACTCAAAACAGTGTGATCACGAGGACTGCTCA
GTTCCCAGATGCAGAGATCTAAAGGTATTCATGGGCAAGGCCAAAATGCTTCCTGCTAGA
CCCTGTGCCGTGGAATGCTAG
>TraesCS2D02G038100.1 CDS sequence
ATGATGACACAAACCCTGCAAGGGATCCAGCAGCAGTATGCACCAAGTGGCTTTACTGTC
CAGAAACCTCGCACACAGACTGCAGCGCAAGTTCTTCAGCTGGATAATATGGATTCAGAT
ACTTCTCCAGTACGTCTCGTGATCAAACATAGAATTGCAAACTACCTGCAAGGAAGGGGG
GATTTCTACAACTTGGACACACGTTATCTTCTGGCAGTTTCAAAAAGTATTGATGAGCAG
CTTTATAAGGATGCTGAATCAAAGATCCAATACATGGATTTTGAAACTTTAGAAGTTAGG
GTAAATGCTCTTCTCAGTTGTGGATCATTTGGCAACAGTATATATGCTTGGGCTTCTTCA
GCAGCTTTACCGACATCTTACCCAGGACAGCTTGGGATAGAAGTACCAGATTCAAGTATA
CAGCATGTGTTTTATCCTCAGGGATTTGCACCAACTAATCATCATGAAGTTGCTGCCGAC
TTTGCTCATTCTTCAGCTGATAACATTAAACGGAGTCCTGAAAGCTTAGCAAACACCACT
GCTGCACCATGTATGTCATCACTACCAAAATACAGTTCCTGTCTTGCTGGAGATTTCAGT
GGTGGAGCGCCTACTGGCCATACAGAAGACCATTTCCCAGGTGATGCTCATCAAGTTGAT
AGTCCACAACCATCGACATCTGGTAGTTCCAGTTCTGTGTCTGGAATGTGTGACAGAACC
GCAAATTTTACAAATAACAACAGATATTCCACTGGCCTAGTATCATCGTCTCTACAGTAC
AGAGAATGCAAGGAAATGTTATATACTTGGAGTCACCCAATAGAGCAATCAGATCAGTCA
AATATCACAGCTGGAGGCCATGACTTGTACTCTGGTAATTGTGTCACTGTAAGAGAGGTA
GTGGGGAGAGCTGAACAGACATCAAATAGCACTGTATCAAAGCCAAATTCACCTGCTTCA
GATGAATCTTCTGGCAAGCATCATCCGGCAAAACGATTAAAGGTTAATTACCCCTTTCCT
GTCCATGCCGATGAAACAGAGTTTCCAAAGGAACAACAGCCTGCTGCCAATGGGCCTCAT
GCATCTTCTGAAACAGTAAAGTCTGAAACCACAGTATTATCTATGAAGTCGCCATCTGGC
TGTTCCTTGCAGGACAGCAATGCTAGCAATACCATGGAGAATTTTAGGTTGCAAGAGACT
GCTGTGCAAGCTGACGAAGGGTTGTGTTATGAAAATGGTGACATCGAGATGAAGGACTCT
AAGCTTAGCTCAGTGGATCAAACATCACTAGTAGCCAGCCTAACTACAAGGAAGAAAAGA
GGGGGCTCAATACTTTATCCTTTAACTGCTGAGGAGCTTAGAGATCACATGAGAAGTCTG
GGCCAGCATATTTTTCCGAACAAGGCGATTACAGAAGAGGACCAGTCAGGCTTGCCTGAC
CAAAATACATGCAACTTATGTGGGATGGAGCGGCTTCTTTTTGAACCTCCTCCACGATTC
TGTGCTCTGTGTTTTAAAGTAATAAATTCGACGGGATCCTATTATGTTCCTGTGGAAAAT
GGAAGTGATAAGACTTCAATATGTGCCAAATGTCACCACCATGTTAGTAATGCAAAAGCT
AAATATGAAAGGAGATCCAATTATGCAGAAACAGATGCCGAGTCTGAATGGTGGGTTGCG
TGTGATAAATGCAAAGCGTGGCAGCATCAAATATGTGCCCTTTTTAACCCTAAGGTTATG
GAGGAGGGGGTGGAGTATACATGTGCGAAATGTTTATTGAAGGAGAAGGATAGCGGAGAT
ATAGATTTGCTGGAGTCATCTGCTGTTCTAGGAGCATTAGAGTTACCAAGAACTAAACTG
AGCAATCATATCGAGCAGAGACTTTCAGTGCGGCTTGAGCATGAGCGGCTGCAGAGGGCA
AGGGCTTCAGGAAAAAGTGTTGAAGAGGTACCTGAAGTTGAAGGTCTTACTGTTAGAGTG
GTTTCTTCTGCTGCAAGAGTACTTCAAGTCCTACCACGTTTTCGGGATTTTTTTAAACAA
GGAAACTACCCTGGTGAATTTCCGTACAAATCGAAGGCCATTCTCTTGTTTCAAAAGAAT
GAAGGCGTGGATGTTTGTCTGTTTGCCATGTATGTACAAGAGTATGGTTCTGCTAGCCCC
TCACCAAATCAAAGGCACGTTTATCTTGCATATATCGATTCGGTCAAGTACTTCAGGCCT
GAAATCAAATCTGCAAGTGGCGAAGCTCTCCGTACCTTTGTGTACCATGAAATTTTGATT
GGCTATTTGGATTACTGCAAGAAACAAGGGTTTGTAAGCTGCTCCATATGGGCTTGCCCA
TCTACAAAGCGTGATGATTATGTTTTGTATTGTCATCCCACGGCACAAAAAATGCCGAGG
TCTGACAAACTTCGGAGCTGGTACCAGAACTTGATCAAGAAGGCTGTTAGGGAGGGTGTA
GTTGTGGAGCGTAATACGCTGTACGATTTTTTTCTTCAGCCTACCAGTGAATGCAAGGCC
GTTACTTCTGCAGCATGCTTGCCATATTGTGAGAATGATTTCTGGCCTGGGGAAGCAGAG
AAACTCCTCGAGAAGAAAGACGACGACACCTCGCAGAAGAACGACATACAAGCAGGAAGG
GCCCTACGGGTTGCCAAACGTGATGACAGGAAAGGGAACCCTGAGGATATCTTGTTAGTG
CACAAACTTGGAGAAAAGATGAGAACAATGAAAGAAGACTTTATTATGCTTTGTCTGCAG
CAGTTTTGCAAGCATTGCCACCAACCTATTTTATCTGGTAAAAGTTGGATGTGTACTTGC
TGCAAAAACTTCCATCTTTGTGACCAATGCCATGCAGAGGAGCTAAGTGCCCCACAAAAG
AACAGGCATCCAGCTGCAACAAAACAAAAGCATGCCTTTCAAAGAATAGAGGAAGAACCT
CTCCCAGAGACTGATGATGGAGATCCAACAATGGAAAGCAAGTATTTTGACAGCAGAACA
GATTTCTTGAAGCATTGTCAAGACAATCAGTACCAGTTTGATACACTCCGACGGGCAAAA
CACTCAACAATGATGATTCTTTATAATCTACATGATTCAGCTTGCTCTGCTTGTCACCGG
GCAATGGATCAACGCTTTGCGTGGCGGTGCCTGGTTTGCGCGGGCTGCAAATTTTGTGAT
TCATGCTATAAACAAGACGGCGAAAATTTGCACATACATAAACTCAAACAGGCGGACAAT
CGGCAACTACTGCCAAACTACACTCTGCAGCAGGACTACCTTGAGAGCTTGGTGCATGCA
TCAAAATGCTTCCACAATCCGCATAATTGCAGTTTCAAACTGTGTGTTACAATGAAGAAG
TTGTTCTACCATGGTGTACGATGTGCTATCCGGAACCAAGGAGGTTGCAGGAATTGTGTC
TTCATGTGGGGACTTCTGCTCACTCACTCAAAACAGTGTGATCACGGGGACTGCTCAGTT
CCCAGATGCAGGGATCTAAAAGAATTCATGGGCAAGGCCAAAATGGTTACTGCTGGACCC
TGTGCCATGGAATGCTAG
>TraesCS3A02G524800.1 CDS sequence
ATGATGGCGCAGGCCCTGCAAGGGATCCAGCAGCAGTATGCGCCGAGTGGCTTGCCTGTC
CAGAAACGTTATACAAAGGAGACCGCAGCGCAAATTCTTCAGCTGGATAATATGGATTCG
GATACTTCCCCGGTCCGTCTCGTTATCAAGCACAAAATTGTAACCTACCTGAAAGGAAGG
GAGCAATTCTATAACCTGCACCCACGATATCTTCTGGCAGTTTCAAAAAGTATTGATGAG
CAGCTTTATAAGGATGCAGAATCAAAGATCGACTACATGGATTTTGAGACTTTAGAAGTT
AGGCTGAATGCTCTTCTCAGTCGTGGATCATTTGGCAACAGTAGATATGCTTTGGCTTCT
TCAGCATCTTTACCGACATCACACTCAGAACAGCTTGGGATAGAAGTAACAGATTCAAGT
ATACAGAATGGTAGAGCTGTACCTGGTTCTGTTAATCCCCCCCTGCCTGCTAGAGACATA
TCACATAATGTCTTATATTCTCAGGTAGGATTTGCACCAACCAGTCACCATGAAGCTGCT
GCCAGCTTTGTTCATTCATCGGCTGATAAGATTAAACAGGGGCCTGAAAGCTTAGCAAAC
GCCACTGCCGCACCATGTGTGTCATTACTACCAAAATGCAGTCCCTGTATTGCTGGAGAT
TTCGGTGGTGGAGTGCCAACTGGCCATACAAAATACCATTTCCCAGGCGATGTTCATCAA
GTTGATAGTCAACAACCGTCGACATCGGGTAGTTCCAGTTCTGTGTCTGCGATGTGTGAT
CGAACCGCAAATTCTACAAATAACAACAGATATTCTGCTGGCCAAGTATCATCGTCTATG
CAATACAGAGAATGCGGGAAAGTGTTGTATACGCGGAGCCACCCAGTAGAGGAATCAGAT
CAGTCAAATATCACAGCCGGATGCCACGACTTGTATATCCATGACCAATCTAAAATTCGC
ACTGACATCAAGAGAGAATGCGGACTTGAAGGATGCATGCAAATGGATGAAACATGTTTC
TGCAGGGAGAAATGCTCAACTTTAAACACAAAATTCAGTTATGACCAATGCAGCTATATT
GCTGCTGACTCTGGTAATTGTGTCTCTATAAGAGAGGCAGTGAAGGGAGCCGAACAGACA
TCAAATAGCACTGTATCAAAACCAACTTCCCCTACTTCGGATGAATCGTCTGGCAAGCAT
CATCCGGCAAAACGATTGAGGATCAATTCTCCCAGGCCTGTCCATGCTGATAAAACAAAG
TTTCCAAAGGAACTACAGCCTGCTGCCAATGGAACTTATGTCTCTTCTGAAACAGTACAG
TCTGAAACCACAGCATTACCTACAAAGTCGCCATCTGGCTGTTCCTTGCTGGACAGCAAT
GCTAGCAATAACATGGAGATAATTAGATTGCCGGAGACTGCTATGCAAGCTGAAGAAGGG
TTGTGTCATGGAAATGGTGACATCGAGATGAAGGAATTGTCATGTTATGGAAATGGTGAC
ATCGAGATGAAGGAAGGGCTGTGTTATGGAAATGGTGACATCGAGATGAAGGACTCAAAG
CTTGGCTCAGTGGATGAAACATCATTAGCAGCCAGCTTAACTGCAATGAAGAAAAGAGGG
GGTTCAATACTTTATGCGCTAAGTGCTGAGGAGCTTAGAGATCACATGAAAAGTTTGAAC
CAACATATTTGTCTGAGCCAAGTGATGACAGAAGAACACCCTTCAGGCTTGCCTGACCAA
AATACGTGCAATTTATGTGGGATGGAGAGGATTCTTTTTGAACCTCCTCCACGATTCTGT
GCTCTCTGTTTCAAAATAATAAATTCGACCGGATCCTATTATGTTCATGTGGAAAACGGA
ATTGATAAGGCTTCAATATGTGCCAAATGTCACCATCTTAGTACTGCAAAATTTAAATAT
GAGAAGAGATCAAATTACGCGGAAACAGATGCTGAGGCTGAATGGTGGGTTGAGTGCGAT
AAGTGCAAAGCTTGGCAGCATCAGATATGTGCCCTTTTTAACCCTAAAATTGCAGACAAG
GAGGTGGAGTATACATGTGCCAAATGTTTATTGAAGGAGAGGGATAGTGGAGATATAATT
TTGCCGGAGTCAGCTACTGTTCTAGGAGCATTAGAGTTACCAAGAACTAAACTGAGTGAT
CATATTGAGCAGAGACTTTCAGTGCGGCTTGAGCACGAACGGCTGCAGAGGGCAAGAGCT
TCAGGAAAAGACATTGAAGAGGTACCAGGAGTTGAAGGTCTTACTGTTAGAGTGGTTTCT
TCAGCTGCAAGAGTGCTTCAAGTCCAACCACGTTTTCGGGATTTTTTTAAAGATGGGAAA
TATCCTGGGGAATTTCCATACAAATCAAAGGCCATTCTCTTGTTTCAAAAAAATGAAGGT
GTGGATGTTTGTCTATTTGCCATGTATGTACAAGAGTATGGTTCTGATAGCCCATTACCA
AATCGAAGGCACGTTTATCTTGCATATATCGATTCTGTCAAGTACTTCAGGCCTGAAACC
AAATCTGCAAGTGGGGAAGCTCTCCGAACCTTTGTGTACCATGAGATTTTGATTGGCTAT
TTGGATTACTGCAAGAAAATAGGATTTGTAAGCTGCTCCATATGGGCTTGCCCATCTACA
AAGCGCGATGATTATGTTTTGTATTGTCATCCCACGTCACAAAAAATGCCCAAGTCTGAC
AAGCTTCGGAGCTGGTACCAGAACTTGATCAAGAAGGCCGTTAAGGATGGTGTAGTTGTG
GAGCGTAATACATTGTACGACTTCTTTCTTCAGCCTACCAGTGATCGCAAGGCCAGTATA
TCTGCAGCATGCTTGCCATACTGTGAGAATGATTTCTGGCCTGGAGAAGCAGAGAGACTC
CTTGAGAAGAAAGATGACAGCACCTCACAGAAGAAAGAGCCACAAGTAGGAAGGCTCATG
CGTGTTGCCAAACGTGATGACAGGAAAGGAAACCTTGAGGATAACCTTGAGGATATCTTG
CTAGTGCACAAACTTGGAGAAAAGATGCGAACAATGAAAGAAGACTTCATTATGCTTTGT
CTGCAGCGGTTTTGCAAGCATTGCCACCAACCTATTGTGTCTGGTAAAAGTTGGGTTTGT
ACCTGCTGCAAAAACTTCCATCTTTGTGACCAATGCCATGCAGAGGAGCTAACTGCTCCA
CTAAAGGACCGGCATCCAGCTACAACAAAACAAAAGCATGCATTTCAAAGAATAGAGGAA
GAACCTCTTCCAGAGACTGATGATGGAGATCCAACAATGGAAAGCAAGTATTTTGACAGC
AGAATCGATTTCTTGAAGCACTGTCAAGACAATCAATACCAGTTTGATACACTCCGACGG
GCAAAACACTCAACAATGATGATTCTTTATCATCTACATGATTCAGCTTGTTCTGCTTGT
CACCAGGCCATGGATCAACGATTTGCGTGGCGGTGCCTGGTTTGTGCCGGCTGCAATTTT
TGCGATTCATGTTATAAACAAGACGGTGAAAAATTGCACATTCATAAACTCAAACAGACG
GAGCAACAAGTATTACCGAACTATACTCTACAGGACTATCTTGAGGCTTTGGTGCATGCA
TCAAAATGCTTCTGTGCTGCGCGTACTTGTGCTTTCAAACTCTGTTTTACAATGAAGAAG
TTGTTCTTCCATGGTGTACGATGTGACATCCGCAACCGAGGAGGTTGCAGGAAGTGTATC
TTCATGTGGAAACTTCTGCTCACTCATGCAAAACATTGCGGTGACGGGGCCTGTTCTGTT
CCCAGATGCAGGGACATCAAGGCATTCTTCATGCACAAGACCAAAATGATTGCTGGGCCA
CCTTGTGCCATAGAGTGCTAG
>TraesCS3D02G530000.2 CDS sequence
ATGATGGCGCAGGCCCTGCAAGGGATCCAGCAGCAGTATGCGCCGAGTGGCTTGCCTGTC
CAGAAACGTTATACACACGAGACTGCAGTGCAAATTCTTCAGCTGGATAATATGGATTCA
GATACTTCCCCGGTCCGACTCGTTATCAAGCATAAAATTGTAACCTACCTGAAAGGAAGG
GAGCAATTCTATAACCTGCACCCACGATATCTTCTGGCAGTTTCAAAAAGTATTGATGAG
CAGCTTTATAAGGATGCAGAATCAAAGATCGACTACATGGATTTTGAGACTTTAGAAGTT
AGGCTGAATGCTCTTCTCAGTCGTGGATCATTTGGCAACAGTAGATATGCTTTGGCTTCT
TCAGCATCTTTACCGACATCACACTCAGAACAGCCTGGGATAGAAGTAACAGATTCAAGT
ATACAGAATGGTAGAGCTGTACCTGGTTCTGTTAATCCCCCCCTGCCTGCTAGAGACATA
TCACATAATGTCTTATATTCTCAGGTAGGATTTGCACCAACCAGTCACCATGAAGCTGCT
GCCAGCTTTGTTCATTCATCGGCTGATAAGATTAAACAGGGGCCTGAAAGCTTAGCAAAC
GCCACTGCCGGACCATGTGTGTCATCACTACCAAAATGCAGTCCCTGTATTGCTGGAGAT
TTCAGTGGTGGAGTGCGAACTGGCCATACAAAATACCATTTCCCAGGCGATGTTCATCAA
GTTGATAGTCAACAACCATCGACATCGGGTAGTTCCAGTTCTGTGTCTGCGATGTGTGAT
CGAACCGCAAATTCTACAAATAACAACAGATATTCCGCTGGCCAAGTATCATCGTCTCTG
CAATACAGAGAATGCGGGAAAGTATTGTATACGCGGAGCCACCCAGTAGAGGAATCAAAT
CAGTCAAATATCACAGCCGGATGCCACGACTTGTATATCCATGACCAATCTAAAATTCGC
ACTGACATCAAGAGAGAATGCGGACTTGAAGGATGCATGCAAATGGATGAAACATGTTTC
TGCAGGGAGAAATGCTCAACTTTAAACACAAAATTCAGTTATGACCAATGCAGCTATATT
GCTGCTGACTCTGATAATTGTATCTCTATAAGAGAGGCAGTGAAGGGAGCCGAACAGACA
TCAAATAGCACTGTATCAAAGCCAACTTCCCCTACTTCGGATGAATCGTCTGGCAAGCAT
CATCCGGCAAAACGATTGAGGATCAATTCTCCCAGGCCTGTCCATGCTGATAAAACAAAG
TTTCCAAAGGAACTACAGCCTGCTGCCAATGGAACTTATGTCTCTTCTGAAACAGTACAG
TCTGAAACCACAGCATTACCTACAAAGTCGCCATCTGGCTGTTCCTTGCTGGACAGCAAT
GCTAGCAATAACATGGAGATTATTAGATTGCCGGAGACTGCTATGCAAGCTGAAGAAGGG
TTGTGTCATCGAAATGGTGACATTGAGATGAAGGAATTGTCATGTTATGGAAATGGTGAC
ATCGAGATGAAGGAAGGGTTGTGTTATGGAAATGGTGATATCGAGATGAAGGACTCGAAG
CTTAGCTCAGTGGATCAAACATCATTAGTAGCCAGCTTCACTGCAACGAAGAAAAGAGGG
GGTTCAATACTTTATGCCCTAACTGCTGAGGAGCTTAGAGATCACATGAAAAGTTTGAAC
CAACATATTTGTCCGAGCCAAGTGATGACAGAAGAACACCCTTCAGGCTTGCCTGACCAA
AATACGTGCAATTTATGTGGGATGGAGAGGATTCTTTTTGAACCTCCTCCACGATTCTGT
GCTCTCTGTTTCAAAATAATAAATTCGACCGGATCCTATTATGTTCATGTGGAAAATGGA
ATTGATAAGGCTTCAATATGTGCCAAATGTCACCATCTTAGTACTGCAAAATTTAAATAT
CAGAAGAGATCAAATTACGCAGAAACAGATGCTGAGGCTGAATGGTGGGTTGAGTGCGAT
AAGTGCAAAGCTTGGCAGCATCAGATATGTGCCCTTTTTAACCCTAAAGTTGCAGACGAG
GAGGTGGAGTATACATGTGCCAAATGTTTATTGAAGGAGAGGGATAGTGGAGATATAATT
TTGCCGGAGTCACCTACTGTTCTAGGAGCATTAGAGTTACCAAGGACTAAACTGAGTGAT
CATATTGAGCAGAGACTTTCAGTGCGGCTTGAGCACGAACGGCTGCAGAGGGCAAGAGCT
TCAGGAAAAGACATTGAAGAGGTACCAGGAGTTGAAGGTCTTACTGTTAGAGTGGTTTCT
TCAGCTGCAAGAGTGCTTCAAGTCCAACCACGTTTTCGGGATTTTTTTAAAGATGGGAAA
TATCCCGGGGAATTTCCATACAAATCAAAGGCCATTCTCTTGTTTCAAAAAAATGAAGGT
GTGGATGTTTGTCTATTTGCCATGTATGTACAAGAGTATGGTTCTGATAGCCCATTACCA
AATCGAAGGCACGTTTATCTTGCATATATCGATTCTGTCAAGTACTTCAGGCCTGAAATC
AAATCTGCAAGTGGGGAAGCTCTCCGAACCTTTGTGTACCATGAGATTTTGATTGGCTAT
TTGGATTACTGCAAGAAAATAGGATTTGTAAGCTGCTCCATATGGGCTTGCCCATCTACA
AAGCGTGATGATTATGTTTTGTATTGTCATCCCACGTCACAAAAAATGCCCAAGTCTGAC
AAGCTTCGGAGCTGGTACCAGAACTTGATCAAGAAGGCTGTTAAGGATGGTGTAGTTGTG
GAGCGTAATACATTGTACGACTTCTTTCTTCAACCTACCAGTGATCGCAAGGCCAGTATA
TCTGCAGCATGCTTGCCATACTGTGAGAATGATTTCTGGCCTGGAGAAGCAGAGAGACTC
CTTGAGAAGAAAGATGACAACACCTCACAGAAGAAAGAGCCACAAGTAGGAAGGCTCATG
CGTGTTGCCAAACGTGATGACAGGAAAGGAAACCTTGAGGATAACCTTGAGGATATCTTG
CTAGTGCACAAACTTGGAGAAAAGATGCGAACAATGAAAGAAGACTTCATTATGCTTTGT
CTGCAGCGGTTTTGCAAGCATTGCCAACAACCTATTGTGTCTGGTAAAAGTTGGGTTTGT
ACCTGCTGCAAAAACTTCCATCTTTGTGACCAATGCCATGCAGAGGAGCTAAGTGCTCCA
CTAAAGGACAGGCATCCAGCTACAACAAAACAAAAGCATGCATTTCAAAGAATAGAGGAA
GAACCTCTTCCAGAGACTGATGATGGAGATCCAACAATGGAAAGCAAGTATTTTGACAGC
AGAATCGATTTCTTGAAGCACTGTCAAGACAATCAATACCAGTTTGATACACTCCGACGG
GCAAAACACTCAACAATGATGATTCTTTATCATCTACATGATTCAGCTTGTTCTGCTTGT
CACCAGGCCATGGATCAACGATTTGCGTGGCGGTGCCTGGTTTGTGCCGGCTGCAACTTT
TGCGATTCATGTTATAAACAAGACGGTGAAAAATTGCACATTCATAAACTCAAACAGACG
GAGCAACAAGTATTACCAAACTACACTCTACAGGACTACCTTGAGGCTTTGGTGCATGCA
TCAAAATGCTTCTGTGCTGCACGTAGTTGTGCTTTCAAACTCTGTTTTACAATGAAGAAG
TTGTTCTTCCATGGTGTACGATGTGACATCCGCAACCGAGGAGGTTGCAGGAAGTGTATC
TTCATGTGGAAACTTCTGCTCACTCATGCAAAACATTGCGGTGACGGGGGCTGTTCTGTT
CCCAGATGCAGGGACATCAAGGCATTCTTCATGGACAAGACCAAAATGATTGCTGGGCCA
CCTTGTGCCGTAGAGTGCTAG
>TraesCS6A02G107300.1 CDS sequence
ATGAATGTGGGGCAGGCGGCGCACCTGTCCGGGCAGATGTCCGGGCAGGGGGCGCAGATG
AATCAGGTTGTTGGCGGTGGCAGCGGTGTCGTCGGCGCTGACGGCATGCCCCTGCCCCAG
CACCAGCAGATGCAGGATGGCGTGGGCCTTGTTGCCCCGGGGGTCGATCAACAGTTTGCG
CTCATGCGCTCCAATATGCGCGACAAGATATATGAGTATATAGGAAGGAAGCAGACATCT
GCTGACTGGAGGCGGAGGCTGCCGGAACTCGCAAAGCGGCTAGAGGAAATCTTGTTTAGA
AAATTCCCAAGCAGGAATGAGTACTACAATATGATGAGGCAACCAGTGGAGCCACAATTG
CAGTTTGCTATCAAGGCCTTGAGTGCTCAGAACCAACTAAATCAACAAAACCAACAAATG
TCAAGGCAGATGGCATCTTCCTCTGGTTATAGCACAATGATTCCAACACCTGGTATCACA
CAAGGTGCAAGTGGAAATTCTAGAATGTCTTATGGAACAGACAATATGGGTCTTTCGTCA
TCTGGTGCAGGCATGGTTCCTCAGAATGCCAACATGGGTACCTCGATGCCTGGTACAATG
TCTAATGGCTACCAGCATCTAACTACCAGTGCCCCACTAAATTCGACCACAAGTAGTGTC
CCATCTACGATGGGTCCAGTGGGTATTCAGCGACAAGTAACTCATATGATCCCAACTCCT
GGATTCAGTAATCAACAAAATGTACCTACTAATTCTGACTATTCAAATGGAACTGGATAT
TTCAATGGTGAGTCAGCTATGACACCACATATGCAGCAGCAGAAGCAATTTCAAAGCAAC
CAGAGCAGCCATCAAATACATCATATTGGGGGGCACAGTAATTCTGGAATACATTCAAGC
ATGCTGGAGAATTCTTCTGCATTTGGTTTATCAGATGGACATGTGAATGGTGGAATGGGA
TTGCATGGGTCAAACACGCAAATTACAAATAGAAATGCAGCACCAGAAGGATATATGAAC
ATATCCTCTTTTGGAAGTTCGCCCAGACCTTTGCAGCAACAGTTCAATCAGCATCCAACA
CAGAGAATATCAACATCAGTTGACATGGGTGGCTCAGGAAGTTTCTACGGTACTGGTTCT
TCTGCTTTAGCAACAGCAAATAATCAGAACATGGGTGCTGCAAACTTGCAGTCTAGATCA
AGAATGAATTCCATGCTGCTTAGCAATCAGCTAAACATGCAATCCATTCAAGGGCAGCCA
CAGATAAAAACTGAGGTTTTGGATCAGTCAGAAAAACTCAATTTCCAGCCATCTCAGTTG
TCTCATGAACAACTACTCCGACAGCAGCTTTCAATGCAGCAACATCAGGTGCAGCCAAGT
TCCCAGTTTGTGCAAAACCAATATCATCTCAATCAACAGATACCAAATTCACAGCATCAG
CAGGCTATGCTGAGGAGCAATTCCTTTAAACAGTCTCAACTGAATTCCAGCCATTCTATG
CAAGTGTCAGAACAGGGAACTTTGCCACACACCGAACTAACATCTTCACAAGCTACTGAA
CCTCCTGCACTTCCAAATTTCCAGGGTCAATACCAGCAAAGAAGTGCTCACGATAACGTC
AAAGGTGCGCAGGTGTTTGGACATCTTTCTGGATCTCAAAATTTCAGTGCTTCTGGTTCT
CACGATTCTCAGCCATTGTTGCACCCTAATCAGCAGCTTGATGTTAGCTCGAATGATGTC
AGTTATGTTTTGAAAGGAACACAGACAGAGCAAATGCAGCAGCACCAATGGCGGCCTCAA
ACAATGGAAAAGGTTCCTATCAGTAGCAATTTATCTCTTGAAAAGCAAATACAGGATGAC
TTTTGTCAGAGAACAATGGCCCAGGACGGAGCACAACAGCCATTTTCATCTGACTGGCGT
GTTTCTGGTTGCACTGTGACCTCAGTTGACCCTGCACTGCCAAAGCTCCCTGCTGGAGGA
TTGGAACAGCCCACTGGAAATATCAATTACCTCCGTCAGATGAGGTGGTTACTGTTGCTG
TTTCATGCAAAAGGATGTTCTTCTCCTCTTGGTAGTTGTAAATTACCTCGTTGTGTTCAG
CTGCAGGATTTTGTGAAGCATTTGGACAACTGCCAAAGAAAAGATTGTCCACAGAAGAAG
TGCAGTAAGTCAAGAATGTTAATTGAGCATTATAAGACTTGTGTTGATGAGCAGTGTCCT
GTATGTAGTAATGTAAAGAAATTTTTGCGCCTCTCAGCTGAACATGCAAGTAAGCAAAAA
GTCCCTGAGCCTAGAAAAGTTGCTCAACAGAATATGACTCAAAGAATCATGAATGGGGTA
GACAGTGATATAATGGACATTGACCCAGTGTCTGTTGAATCCTTTGATGGTCAGCCATCT
GTTCCAAAACGTTTGAAGATGCAGCCTGCGTCACCCAATGTTCCAGAGCATGAAATACTT
AGAGCCTCCAATCCTCAGGTGAACCCAGGGTTTGTACTACAGGAATCACATCCCGAGCTG
CTTGAGCAGAATAAAAAGACGGCATACATGAAAAGAGAGTTGGACGTAAAGGCTGACATG
CGACCTCTGCAGAAGCCCGTAAAGATGGGTTATGGTGCTGATGGAAGTGTGCCTACAGCG
AGGCACAATGTCATTCCTACTGTTTCAAATGAGATGAAGTCTCATGTCAAGCAAGAAATC
TTGCCGGTTGACAAAGGGACAAGTGAAAATGTTCATGAGGTTAAGAATGAAACAAATGAT
TCAACAGAGGCCACAGCATTGAAATCAGGAAAACCAAAAATAAAAGGTGTTTCATTGACT
GAGTTGTTCACTCCAGAACAAATCAATGCACATATAGAGAGTCTAAGGCTGTGGGTGGGC
CAGAGCAAGGCTAAAGCTGAAAAGAATCAACTGCTGGTGTCTTCCGAAAATGAAAATTCA
TGCCAGCTCTGCAAAGTGGAAAAACTCACTTTTGAACCTCCACCCATATATTGCTCCCCT
TGTGGTGCTCGGATAAAGCGAAATGCACCATACTATACTGTTGGTTCTGGTGACACCCGC
CACTTTTTCTGTATTCCATGTTACAATGAGTCCCGTGGTGACACCATTGAGGTTGAAGGA
CAGAATTTTTTGAAGGCCCGGTTTGAGAAGAAAAGAAATGATGAGGAAACTGAAGAATGG
TGGGTTCAGTGTGACAAATGTGAATGCTGGCAGCATCAGATATGTGCTCTGTTTAATGGC
AGAAGAAATGATGGAGGACAAGCAGAGTATACTTGCCCGAATTGCTATAGTAATGAAGTG
AAGTGTGGGCTGCGCATGCCTCTACCACAGAGTGCTGTTCTTGGAGCAAGTGATCTGCCA
AGAACTGTTCTTAGCGATCATATAGAAGAGCGGCTTTTTAAACGGCTTAAGTGGGAGAGA
CAGAATCGGGCGAATAATTTAAATTGTAGTGTTGATGAGGTCGCCGGAGCAGAAGGTCTT
GTGGTCAGAGTTGTTTCATCGGTGGATAAGAAGGTTGAAGTTAAACCACGCTTTTTGGAA
ATTTTTCAAGAAGATAATTACCCGACAGAGTTCCCTTACAAGTCCAAGGCTGTTCTTTTG
TTCCAGAAAATAGAAGGCGTAGAAGTGTGCTTATTTGGAATGTATGTTCAAGAATTTGGT
GCTGACTGCGCTTACCCGAACCAACGTCGAGTTTATTTGTCATACCTGGATTCTGTGAAA
TACTTCAGACCTGAGATTAAAGCAGCCACTGGAGAGGCCTTGCGTACATTCGTCTACCAT
GAAATTCTGATAGGATATCTTGAATACTGCAAGCAGCGTGGATTCACAAGCTGTTATATA
TGGGCTTGCCCACCTTTGAAAGGTGAAGATTACATTTTATATTGCCACCCTGAGATTCAG
AAGACTCCAAAATCTGACAAACTGCGGGAGTGGTACTTAGCCATGCTTCGGAAAGCTACT
AAGGAGGAGATTGTTGTTGAGCTTACAAATCTGTATGACCATTTCTTCATTACCATGGGA
GAGTGCAAGGCTAAAGTTACCGCTTCCCGTTTGCCTTACTTCGATGGAGATTATTGGCCT
GGAGCTGCGGAAGATATGATTAATCAACTGCGTCAAGAAGAAGATGACCGAAAGCTTCAG
AAGAAGAGTAAGACAAAGAAAATTATTACAAAAAGAGCTCTTAAAGCTGCTGGCCACACT
GATCTCAGTGGAAATGCTTCTAAGGACGCTATGCTGATGCAGAAGCTTGGGGAAACCATT
TATCCAATGAAGGAAGATTTTATTATGGTCCATTTGCAGTATTCTTGTAGCCACTGTTGT
CTCCTTATGTCGTCTGGAAAACGCTGGGTCTGCCATCAATGCAGAAGTTTTTACATCTGT
GACAAGTGTTACAGTGCAGAACAACAGCTTGAAGATAGGGAGAGGCATCCAAGTAATAGT
AGAGACACACATAAGCTCCATCCAGTTGACATTGTTGGGGTGCCTGAAGAGACAAAGGAT
AGAGACGATATTCTGGAAAGTGAGTTTTTTGACACCAGGCAGGCATTTCTCAGTCTTTGT
CAAGGGAACCATTACCAATATGACACCCTTCGCCGTGCTAAGCATTCGTCAATGATGGTG
TTGTATCACCTACATAATCCCACTGCACCAGCGTTTGTCACTACATGCAATGTCTGTAGC
CATGATATTGAAACTGGTCAAGGCTGGCGGTGTGAAATTTGTCCAGATTTTGACGTGTGC
AATGGTTGTTACCAAAAAGGAGCAGTCAATCATCCTCACAAGTTGACAAACCATCCATCA
GTTGCCGACCGTGATGCCCAAAACAAGGAAGCCCGGCAAATGCGTGTTCAACAGCTAAGG
AAAATGCTCGATCTTCTGGTACATGCCTCTACATGCCGCTCTGGCAGCTGCCAATATCCT
AACTGCCGTAAAGTCAAGGGACTATTTCGGCATGGGATGCAGTGCAAGACACGTGCTTCA
GGAGGGTGTGCCCTGTGCAAGAAAATGTGGTACATGCTTCAGCTCCATGCCCGAGCTTGC
AGAGATTCAGGATGCAGTGTACCGCGGTGCAGGGATCTCAAAGAGCATCTTAGAAGGCTG
CAACAGCAGTCTGATTCCCGGAGGAGGGCTGCTGTTAATGAGATGATGAGACAGAGAGCA
GCAGAGGTTGCTACAACATGA
>TraesCS6B02G135800.1 CDS sequence
ATGAATGTGGGGCAGGCGGCGCACCTGTCCGGGCAGATGTCCGGGCAGGGGGCGCAGATG
AATCAGGTTGTTGGCGGTGGCAGCGGTGTCGTCGGCGCTGACGGCATGCCCCTGCCCCAG
CACCAGCAGATGCAGGATGGCGTGGGCCTTGTTGCCCCGGGGGTCGATCAACAGTTTGCG
CTCATGCGCTCCAATATGCGCGACAAGATATATGAGTATATAGGAAGGAAGCAGACATCT
GCTGACTGGAGGCGGAGGCTGCCGGAACTCGCAAAGCGGCTAGAGGAAATCTTGTTTAGA
AAATTCCCAAGCAGGAATGAGTACTACAATATGATGAGGCAACCAGTGGAGCCACAATTG
CAGTTTGCTATCAAGACCTTGAGTGCTCAGAACCAACTAAATCAACAAAACCAACAAATG
TCAAGGCAGATGGCATCTTCCTCTGGTTATAGCACAATGATTCCAACACCTGGTATCACA
CAAGGTGCAAGTGGAAATTCTAGAATGTCTTATGGAACAGACAATATGGGTCTTTCCTCA
TCTGGTGCAGGCATGGTTCCTCAGAATGCCAACATGGGTACCTCGATGCCTGGTGCAATG
TCTAACGGCTACCAGCATCTAACTACCAGTGCCCCACTAAATTCGACCACAAATAGTGTC
CCATCTACGATGGGTCCAGTGGGTATTCAGCGACAAGTAACTCATATGATCCCAACTCCT
GGATTCAGTAATCAACAAAATGTACCTACTAATTCTGACTATTCAAATGGAACTGGATAT
TTCAATGGTGAGTCAGCTATGACACCACATATGCAGCAGCAGAAGCAATTTCAAAGCAAC
CAGAGTAGCCATCAAATACAGCATATTGGGGGGCACAGTAATTCTGGAATACATTCAAGC
ATGCTGGAGAATTCTTCTGCATTTGGTTTATCAGATGGACATGTGAATGGTGGAATGGGA
TTGCATGGGTCAAACACGCAGATTACAAATAGAAACGCAGCACCAGAAGGATATATGAAC
ATATCCTCTTTTGGAAGTTCGCCCAGACCTTTGCAGCAACAGTTCAATCAGCATCCAACA
CAGAGAATATCAACATCAGTTGACATGGGTGGCTCAGGAAGTTTCTACGGTACTGGTTCT
TCTGCTTTAGCAACAGCAAATAATCAGAACATGGGTGCTGCAAACTTGCAGTCTAGATCA
AGAATGAATTCCATGCTGCTTAGCAATCAGCTAAACATGCAATCCATTCAAGGGCAGCCA
CAGATAAAAACTGAGGTTTTGGATCAGTCAGAAAAACTCAATTTCCAGCCATCTCAGTTG
TCTCATGAACAACTACTCCGACAGCAGCTTTCAATGCAGCAACATCAGGTGCAGCCAAGT
TCCCAGTTTGTGCAAAACCAATACCATCTCAATCAACAGATACCAAATTCACAGCATCAG
CAGGCTATGCTGAGGAGCAATTCCTTTAAACAGTCTCAACTGAATTCCAGCCATTCTATG
CAAGTGTCAGAACAGGGAACTTTGCCACACACCGAACTAACATCTTCACAAGCTATTGAA
CCTCCTGCACTTCCAAATTTCCAGGGTCAATACCAGCAAAGAAGTGCTCATGATAACGTC
AAAGGTGCGCAGGTGTTTGGACATCTTTCTGGATCTCAAAATTTCAGTGCTTCTGGTTCT
CACGATTCTCAGCCATTGTTGCACCCTAATCAGCAGCTTGATGTTAGCTCGAATGATGTC
AGTTATGTTTTGAAAGGAACACAGACAGAGCAAATGCAGCAGCACCAATGGCGGCCTCAA
ACAATGGAAAAGGTTCCTATCAGTAGCAATTTATCTCTTGAAAAGCAGATACAGGATGAC
TTTTGTCAGAGAACAATGGCCCAGGACGGAGCACAGCAGCCATTTTCATCTGACTGGCGT
GTTTCTGGTTGCACTGTGACCTCAGTTGACCCTGCACTGCCAAAGCTCCCCGCTGGAGGA
TTGGAACAGCCCACTGGAAATATCAATTACCTCCGTCAGATGAGGTGGTTACTGTTGCTG
TTTCATGCAAAAGGATGTTCTTCTCCTCTTGGTAGTTGTAAATTACCTCGTTGTGTTCAG
CTGCAGGATTTTGTGAAGCATTTGGACAACTGCCAAAGAAAAGATTGTCCACAGAAGAAG
TGCAGTAAGTCAAGAATGTTAATTGAGCATTATAAGACTTGTGTTGATGAGCAGTGTCCT
GTATGTAGTAATGTAAAGAAATTTTTGCGCCTCTCGGCTGAACATGCAAGTAAGCAAAAA
GTCCCTGAGCCTAGAAAAGTTGCTCAACAGAATATGACTCAAAGAATCATGAATGGGGTA
GACAGTGATATAATGGACATTGACCCAGTGTCTGTTGAATCCTTTGATGGTCAGCCATCT
GTTCCAAAACGTTTGAAGATGCAGCCCGCGTCACCCAATGTTCCAGAGCATGAAATACTT
AGAGCCTCCAATCCTCAGGTGAACCCAGGGTTTGTATTACAGGAATCACATCCCGAGCTG
CTTGAGCAGAATAAAAAGACGGCATACATGAAAAGAGAGTTGGATGTAAAGGCTGACATG
CGACCTCTGCAGAAGCCCGTAAAGATGGGTTATGGTGCTGATGGAAATGTGCCTACAGCG
AGGCACAATGTCATTCCTACTGTTTCAAATGAGATGAAGTCTCATGTCAAGCAAGAAATC
TTGCCGGTTGACAAAGGGACAAGTGAAAATGTTCATGAGGTTAAGAATGAAACAAATGAT
TCAACAGAGGCCACAGCATTGAAATCAGGAAAACCAAAAATAAAAGGTGTTTCATTGACT
GAGTTGTTCACTCCAGAACAAATCAATGCACATATAGAGAGTCTAAGGCTGTGGGTGGGC
CAGAGCAAGGCTAAAGCTGAAAAGAATCAACTGCTGGTGTCTTCCGAAAATGAAAATTCA
TGCCAGCTCTGCAAAGTGGAAAAACTCACTTTTGAACCTCCACCCATATATTGCTCCCCT
TGTGGTGCTCGGATAAAGCGAAATGCACCATACTATACTGTTGGTTCTGGTGACACCCGC
CACTTTTTCTGTATTCCATGTTACAATGAGTCCCGTGGTGACACCATTGAGGTTGAAGGA
CAGAATTTTTTGAAGGCCCGATTTGAGAAGAAAAGAAATGATGAGGAAACTGAAGAATGG
TGGGTTCAGTGTGACAAATGTGAATGCTGGCAGCATCAGATATGTGCTCTGTTTAATGGT
AGAAGAAATGATGGAGGACAAGCAGAGTATACTTGCCCGAATTGCTATAGTAATGAAGTG
AAGTGTGGGCTGCGCATGCCTCTACCACAGAGTGCTGTTCTTGGAGCAAGTGATCTGCCA
AGAACTGTTCTTAGCGACCATATAGAAGAGCGGCTTTTTAAACGGCTTAAGTGGGAGAGA
CAGAATCGGGCGAATAGTTCAAATTGTAGTGTTGATGAGGTCGCCGGAGCAGAAGGTCTT
GTGGTCAGAGTTGTTTCATCGGTGGATAAGAAGGTTGAAGTTAAACCACGCTTTTTGGAA
ATTTTTCAAGAAGATAATTACCCGACAGAGTTCCCTTACAAGTCCAAGGCTGTTCTTTTG
TTCCAGAAAATAGAAGGCGTAGAAGTGTGCTTATTTGGAATGTATGTTCAAGAATTTGGT
GCTGACTGCGCTTACCCGAACCAACGTCGAGTTTATTTGTCATACCTGGATTCTGTGAAA
TACTTCAGACCTGAGATTAAAGCAGCCACTGGAGAGGCCTTGCGTACATTCGTCTACCAT
GAAATTCTGATAGGATATCTTGAATACTGCAAGCAGCGTGGATTCACAAGCTGTTATATA
TGGGCTTGCCCACCTTTGAAAGGTGAAGATTACATTTTATATTGCCATCCTGAGATTCAG
AAGACTCCAAAATCTGACAAACTGCGGGAGTGGTACTTAGCCATGCTTCGAAAAGCTACT
AAGGAGGAGATTGTTGTTGAGCTTACAAATCTGTATGACCATTTCTTCATTACCATGGGA
GAGTGCAAGGCTAAAGTTACCGCTTCTCGTTTGCCTTACTTCGATGGAGATTATTGGCCT
GGAGCTGCGGAAGATATGATTAATCAACTGCGTCAAGAAGAAGATGACCGAAAGCTTCAG
AAGAAGAGTAAGACAAAGAAAATTATTACAAAAAGAGCGCTTAAAGCTGCTGGCCACACT
GATCTCAGTGGAAATGCTTCTAAGGACGCTATGCTGATGCAGAAGCTTGGGGAAACCATT
TATCCAATGAAGGAAGATTTTATTATGGTCCATTTGCAGTATTCTTGTAGCCACTGCTGT
ATCCTTATGTCGTCTGGAAAACGCTGGGTTTGCCATCAATGCAGAAGTTTTTACATCTGT
GACAAGTGTTACAGTGCAGAACAACATCTTGAAGATAGGGAGAGGCATCCGAGTAATAGT
AGAGACACACATAAGCTCCATCCAGTTGACATTGTTGGGGTGCCTGAAGAGACAAAGGAT
AGAGACGATATTCTAGAAAGTGAGTTTTTTGACACCAGGCAGGCATTTCTCAGTCTTTGT
CAAGGGAACCATTACCAATATGACACCCTTCGCCGTGCTAAGCATTCGTCAATGATGGTG
TTGTACCACCTACATAATCCCACTGCACCAGCGTTTGTCACTACATGCAATGTCTGTAGC
CATGATATTGAAACTGGTCAAGGCTGGCGGTGTGAAATTTGTCCAGATTTTGATGTGTGC
AATGGTTGTTACCAAAAAGGAGCAGTCAATCATCCTCACAAGTTGACAAACCATCCATCA
GTTGCCGACCGTGATGCCCAAAACAAGGAAGCCCGGCAAATGCGTGTTCAACAGCTAAGG
AAAATGCTCGATCTTCTGGTACATGCCTCGACATGCCGCTCTGGCAGCTGCCAATATCCT
AACTGCCGTAAAGTCAAGGGACTATTTCGGCATGGGATGCAGTGCAAGACGCGTGCTTCC
GGAGGGTGTGCCCTGTGCAAGAAAATGTGGTACATGCTTCAGCTCCATGCCCGAGCTTGC
AGAGATTCAGGATGCAGTGTNNNNNNNTACAGGGATCTCAAAGAGCATCTTAGAAGGCTG
CAACAGCAGTCCGATTCCCGGAGGAGGGCTGCTGTTAATGAGATGATGAGACAGAGAGCA
GCAGAGGTTGCTACAACATGA
>TraesCS6B02G367300.1 CDS sequence
ATGCAGCATCAGATATGTGCTCTGTTTAATGGCATAAACTATGATGTAAAACAAGCATAT
ACTTGCCTCTATTGCTATATTGATGAAGTGAAGCATGGGCTGCACGTGCCTTCACCACAG
AGTGCTGTTCTTGGGGCAAGTGATCTGCCAAGAACTGTTCTTAGCGATCATATTGAAGAG
CGGCTTTTTAAACGGCTTAAGCTGGAGAGACAGGCACGGGCATCTCAGTCAGGATGTAGT
TTTGACGAGGTTGCTGGAGCAGATGGTCTTGTGGTCAGAGTTGTTTCATCAGTGGATAAG
AAGGTTGGAGTTAAACCACGTTTTTTGGAAACTTTTCAAGAAGATAATTACCCGACGGAA
TTCCCTTACAAGTCCAAGGCTGTTCTTTTGTTCCAGAAAATAGATGGTGTAGAAGTCTGC
TTATTTGGAATGTATGTTCAAGAATTTGGTGCTGAATGCGCTTTCCCGAACCAACGTCGT
GTTTACTTGTCATACCTGGATTCTGTGAAATACTTCAGACCCGGGATTAAAGCAGCCACT
GGAGAGGCCTTGCGTACATTCGTCTACCATGAAATTCTGATAGGATATCTTGAATACTGC
AAGCAGCGTGGATTCACAAGCTGTTATATATGGGCTCGCCCACCTCTGGAAGGTGATAAC
ATTTTTTATTGCAATCCTACGATTCAGACGACTCGAACATCTGACATACTCCGGGAGTGG
TGCTTAGCCATGATTCGAAAAGCTACTAAGGAGGAGATTGTTGTTGAGCTTACAAATCTG
TATGACCATTTCTTCATTACTACGGGAGAGTGCAAGGCTAAAGTTACTGCTTCTCGTTTG
ACTTACTTCGATGGAGATTACTGGCCAGGAGCTGCCGAAGGTATGGTCAATCAACTGCAT
CAAGAAGAAGATGACCAAAAGCTTCAGAAGAAGGGTAATGCAAAGAAAATTATTAGAAAA
AGAGCTCTTGAAGCTGCTGGCCACACTGATCTAAGTGGGAACGCTTCCGAGGATGATATG
CTGATGCAAAAGCTTGGGGAAACCATTTATCCAATGAAGGAAGATTTCATTATGGTCCAT
TTGCAGTATTCTTGTAGCCATTGTCGTAGCTTTATGTCGTCTGGAAAACGTTGGGCTTGT
CATCAATGCAGAAGTTTTTACATATGTGACAAGTGCTACAGTGCAGAACAAGAGCTTGAA
GAGAGGGAGAGGCATCCGAGCAATAGTAGAGAAACTCATGAGCTCCATCCGGTTGACATT
GTGGGTGTGCCTGAAGAGACAAAGGATGGAGACGGTATCATAGAAAACAAGTTTTTCGAC
ACCAGGCACGCGTTTCTCAGTCTTTGTCAAGAGAACCATTACCAATTTGACACCCTTCGC
CGTGCCAGGCATTCGTCGATGATGGTGTTGTACCACCTACATAATCCCACTGTCAAGTAT
AATGGTGCTGTGTAG
>TraesCS6D02G095400.1 CDS sequence
ATGAATGTGGGGCAGGCGGCGCACCTGTCCGGGCAGATGTCCGGGCAGGGGGCGCAGATG
AATCAGGTTGTTGGCGGTGGCAGCGGTGTCGTCGGCGCTGACGGCATGCCCCTGCCCCAG
CACCAGCACCAGCAGATGCAGGATGGCGTGGGCCTTGTTGCCCCGGGGGTCGATCAACAG
TTTGCGCTCATGCGCTCCAATATGCGTGACAAGATATATGAGTATATAGGAAGGAAGCAG
ACATCTGCTGACTGGAGGCGGAGGCTGCCGGAACTCGCAAAGCGGCTAGAGGAAATCTTG
TTTAGAAAATTCCCAAGCAGGAATGAGTACTACAATATGATGAGGCAACCAGTGGGGCCA
CAATTGCAGTTTGCTATCAAGACCTTGAGTGCTCAGAACCAACTAAATCAACAAAACCAA
CAAATGTCAAGGCAGATGGCATCTTCCTCTGGTTATAGCACAATGATTCCAACACCTGGT
ATCACACAAGGTGCAAGTGGAAATTCTAGAATGTCTTATGGAACAGACAATATGGGTCTT
TCCTCATCTGGTGCAGGCATGGTTCCTCAGAATGCCAACATGGGTACCTCGATGCCTGGT
ACAATGTCTAACGGCTACCAGCATCTAACTACCAGTGCCCCACTAAATTCGACCACAAAT
AGTGTCCCATCTACGATGGGTCCAGTGGGTATTCAGCGACAAGTAACTCATATGATCCCA
ACTCCTGGATTCAGTAATCAACAAAATGTACCTACTAATTCTGACTATTCAAATGGAACT
GGATATTTCAATGGTGAGTCAGCTATGACACCACATATGCAGCAGCAGAAGCAATTTCAA
AGCAACCAGAGTAGCCATCAAATACAGCATATTGGGGGACACAGTAATTCTGGAATACAT
TCAAGCATGCTGGAGAATTCTTCTGCATTTGGTTTATCAGATGGACATGTGAATGGTGGA
ATGGGATTGCATGGGTCAAACACGCAAATTACAAATAGAAATGCAGCACCAGAAGGATAT
ATGAACATGTCCTCTTTTGGAAGTTCGCCCAGACCTTTGCAGCAACAGTTCAATCAGCAT
CCAACACAGAGAATATCAACATCAGTTGACATGGGTGGTTCAGGAAGTTTCTACGGTACT
GGTTCTTCTGCTTTAGCAACAGCAAATAATCAGAACATGGGTGCTGCAAACTTGCAGTCT
AGATCAAGAATGAATTCCATGCTGCTTAGCAATCAGCTAAACATGCAATCCATTCAAGGG
CAGCCACAGATAAAAACTGAGGTTTTGGATCAGTCAGAAAAACTCAATTTCCAGCCATCT
CAGTTGTCTCATGAACAACTACTCCGACAGCAGCTTTCAATGCAGCAACATCAGGTGCAG
CCAAGTTCCCAGTTTGTGCAAAACCAATATCATCTCAATCAACAGATACCAAATTCACAG
CATCAGCAGGCTATGCTGAGGAGCAATTCCTTTAAACAGTCTCAACTGAATTCCAGCCAT
TCTATGCAAGTGTCAGAACAGGGAACTTTGCCACACACCGAACTAACATCTTCACAAGCT
ACTGAACCTCCTGCACTTCCAAATTTCCAGGGTCAATACCAGCAAAGAAGTGCTCACGAT
AACGTCAAAGGTGCGCAGGTCTTTGGACATCTTTCTGGATCCCAAAATTTCAGTGCTTCT
GGTTCTCACGATTCTCAGCCATTGTTGCACCCTAATCAGCAGCTTGATGTTAGCTCGAGT
GATGTCAGTTATGTTTTGAAAGGAACACAGACAGAGCAAATGCAGCAGCACCAATGGCGG
CCTCAAACAATGGAAAAGGTTCCTATCAGTAGCAATTTATCTCTTGAAAAGCAAATGCAG
GATGACTTTTGTCAGAGAGCAATGGCCCAGGACGGAGCACAGCAGCCATTTTCATCTGAC
TGGCGTGTTTCTGGTTGCACTGTGACCTCAGTTGACCCTGCACTGCCAAAGCTCCCCGCT
GGAGGATTGGAACAGCCCACTGGAAATATCAATTACCTCCGTCAGATGAGGTGGTTACTG
TTGCTGTTTCATGCAAAAGGATGTTCTTCTCCTCTTGGTAGTTGTAAATTACCTCGTTGT
GTTCAGCTGCAGGATTTTGTGAAGCATTTGGACAACTGCCAAAGAAAAGATTGTCCACAG
AAGAAGTGCAGTAAGTCAAGAATGTTAATTGAGCATTATAAGACTTGTGTTGATGAGCAG
TGTCCTGTATGTAGTAATGTAAAGAAATTTTTGCGCCTCTCAGCTGAACATGCAAGTAAG
CAAAAAGTCCCTGAGCCTAGAAAAGTTGCTCAACAGAATATGACTCAAAGAATCATGAAT
GGGGTAGACAGTGATATAATGGACATTGACCCAGTGTCTGTTGAATCCTTTGATGGTCAG
CCATCTGTTCCAAAACGTTTGAAGATGCAGCCCGCGTCACCCAATGTTCCAGAGCATGAA
ATACTTAGAGCCTCCAATCCTCAGGTGAACCCAGGGTTTGTACTACAGGAATCACATCCC
GAGCTGCTTGAGCAGAATAAAAAGACGGCATACATGAAAAGAGAGTTGGATGTAAAGGCT
GACATGCGACCTCTGCAGAAGCCCGTAAAGATGGGTTATGGTGCTGATGGAAATGTGCCT
ACAGCGAGGCACAATGTCATTCCTGGTGTTTCAAATGAGATGAAGTCTCATGTCAAGCAA
GAAATCTTGCCGGTTGACAAAGGGGCAAGTGAAAATGTTCATGAGGTTAAGAATGAAACA
AATGATTCAACAGAGGCCACAGCACTGAAATCAGGAAAACCAAAAATAAAAGGTGTTTCA
TTGACCGAGTTGTTCACTCCAGAACAAATCAATGCACATATAGAGAGTCTAAGGCTGTGG
GTGGGCCAGAGCAAGGCTAAAGCTGAAAAGAATCAACTGCTGGTGTCTTCCGAAAATGAA
AATTCATGCCAGCTCTGCAAAGTGGAAAAACTCACTTTTGAACCTCCACCCATATATTGC
TCCCCTTGTGGTGCTCGGATAAAGCGAAATGCACCATACTATACTGTTGGTTCTGGTGAC
ACCCGCCACTTTTTCTGTATTCCATGTTACAATGAGTCCCGTGGTGACACCATTGAGGTT
GAAGGACAGAATTTTTTGAAGGCCCGATTTGAGAAGAAAAGAAATGATGAGGAAACTGAA
GAATGGTGGGTTCAGTGTGACAAATGTGAATGCTGGCAGCATCAGATATGTGCTCTGTTT
AATGGCAGAAGAAATGATGGAGGACAAGCAGAGTATACTTGCCCGAATTGCTATAGTAAT
GAAGTGAAGTGTGGGCTGCGCATGCCTCTACCACAGAGTGCTGTTCTTGGAGCAAGTGAT
CTGCCAAGAACTGTTCTTAGCGATCATATAGAAGAGCGGCTTTTTAAACGGCTTAAGTGG
GAGAGACAGAGTCGGGCGAATAATTCAAATTGTAGTGTTGATGAGGTCGCCGGAGCAGAA
GGTCTTGTGGTCAGAGTTGTTTCATCGGTGGATAAGAAGGTTGAAGTTAAACCACGCTTT
TTGGAAATTTTTCAAGAAGATAATTACCCGACAGAGTTCCCTTACAAGTCCAAGGCTGTT
CTTTTGTTCCAGAAAATAGAAGGCGTAGAAGTGTGCTTATTTGGAATGTATGTTCAAGAA
TTTGGTGCTGACTGCGCTTACCCGAACCAACGTCGAGTTTATTTGTCATACCTGGATTCT
GTGAAATACTTCAGACCTGAGATTAAAGCAGCCACTGGAGAGGCCTTGCGTACATTCGTC
TACCATGAAATTCTGATAGGATATCTTGAATACTGCAAGCAGCGTGGATTCACAAGCTGT
TATATATGGGCTTGCCCACCTTTGAAAGGTGAAGATTACATTTTATATTGCCATCCTGAG
ATTCAGAAGACTCCAAAATCTGACAAACTGCGGGAGTGGTACTTAGCCATGCTTCGAAAA
GCTACTAAGGAGGAGATTGTTGTTGAGCTTACAAATCTGTATGACCATTTCTTCATTACC
ATGGGAGAGTGCAAGGCTAAAGTTACCGCTTCTCGTTTGCCTTACTTTGATGGAGATTAT
TGGCCTGGAGCTGCGGAAGATATGATTAATCAACTGCGTCAAGAAGAAGATGACCGAAAG
CTTCAGAAGAAGAGTAAGACAAAGAAAATTATTACAAAAAGAGCTCTTAAAGCTGCTGGC
CACACTGATCTCAGTGGAAATGCTTCCAAGGACGCTATGCTGATGCAGAAGCTTGGGGAA
ACCATTTATCCAATGAAGGAAGATTTTATTATGGTTCATTTGCAGTATTCTTGTAGTCAC
TGTTGTATCCTTATGTCGTCTGGAAAACGCTGGGTCTGCCATCAATGCAGAAGTTTTTAC
ATCTGTGACAAGTGTTACAGTGCAGAACAACAGCTTGACGATAGGGAGAGGCATCCGAGT
AATAGTAGAGACACACATAAGCTCCATCCAGTTGACATTGTTGGGGTGCCTGAAGAGACA
AAGGATAGAGACGATATTCTGGAAAGTGAGTTTTTTGACACCAGGCAGGCATTTCTCAGT
CTTTGTCAAGGGAACCATTACCAATATGACACCCTTCGCCGTGCTAAGCATTCGTCAATG
ATGGTGTTGTATCACCTACATAATCCCACTGCACCAGCGTTTGTCACTACATGCAATGTC
TGTAGCCATGATATTGAAACTGGTCAAGGCTGGCGGTGTGAAATTTGTCCAGATTTTGAC
GTGTGCAATGGTTGTTACCAAAAAGGAGCAGTCAATCATCCTCACAAGTTGACAAACCAT
CCATCAGTTGCAGACCGTGATGCCCAAAACAAGGAAGCCCGGCAAATGCGTGTTCAACAG
CTAAGGAAAATGCTCGATCTTCTGGTACATGCCTCGACATGCCGCTCTGGCAGCTGCCAA
TATCCTAACTGCCGTAAAGTCAAGGGACTATTTCGGCATGGGATGCAGTGCAAGACGCGT
GCTTCCGGAGGGTGTGCCCTGTGCAAGAAAATGTGGTACATGCTTCAGCTCCATGCCCGA
GCTTGCAGAGATTCAGGATGCAGTGTACCGCGGTGCAGGGATCTCAAAGAGCATCTTAGA
AGGCTGCAACAGCAGTCCGATTCCCGGAGGAGGGCTGCTGTTAATGAGATGATGAGACAG
AGAGCAGCAGAGGTTGCTACAACATGA
>TraesCS6D02G317200.1 CDS sequence
ATGGCGCACGTCCCCGCCTCCGTGGAGGACGCGCGGCTTATTATTGATTCACTACGTGAA
GATCCCCTATATGGTCAACAACTGCCGCCGGTGTCTGATAGTATAAATGAAAATGCATGC
CAGCTCTGCAAACAGGAAAAACTCACTTTTGAACCCCCACCAATGTATTGCTTCCCTTGT
GGTGCTCGGATAAGGCGAAATGGACCATACTATGCTTATGATACTCGTGATACCCACCAC
TCTGTCTGCATTCCATGTTACAATAAGTCCCGTGGTCACACCATTGAGGTTGAAGGACAG
ATGTTTCCGAAGGCCCGATTTCAGAAAAAAAGAAATGATGAGGAAACTGAAGAATGTTGG
GTTAATTGTGAAAGATGTAATTGCTGGCAGCATCAGATATGTGCTCTGTTTAATGACATA
AACTATGATGTAAAACAAGCATATACTTGCCTGTATTGCTATATTGAGGAAGTGAAGCGT
GGGCTGCACGTGCCTTCACCACAGAGTGCTGTTCTTGGGGCAAGTGATCTGCCAAGAACT
GCTCTTAGCGATCATATTGAAGAGCGGCTTTTTAAACGGCTTAAGCTGGAGAGACAGGCT
CGTGCAGTTCAGTCAGGACGTAGTTTTGATGAGGTTGCTGGAGCAGATGGTCTTGTGGTC
AGAGTTGTTTCATCAGTGGATAAGAAGGTTGGAGTTAAACCACGTTTTTTGGAAACTTTT
CAAGAAGATAATTACCCGACGGAATTCCCTTACAAGTCCAAGGCTGTTCTTTTGTTCCAG
AAAATAGATGGTGTAGAAGTCTGCTTATTTGGAATGTATGTTCAAGAATTTGGTGCTGAA
TGCGCTTTCCCGAACCAACGTCGTGTTTACTTGTCATACCTGGATTCTGTGAAATACTTA
AGACCTGGGATTAAAGCAGCCACTGGAGAGGCCTTGTGTACATTCGTCTACCATGAAATT
CTGATAGGATATCTTGAATACTGCAAGCAGCGTGGATTCACAAGCTGTTATATATGGGCT
CGCCCACCTCTGGAAGGTGATAATATTTTTTATTGCAATCCTACGATTCAGACGACTCGA
ACATCTGACAAACTCCGGGAGTGGTGCTTAGCCATGATTCGAAAAGCTACTAAGGAGGAG
ATTGTTGTTGAGCTTACAAATCTGTATGACCATTTCTTCATTACTACGGGAGAGTGCAAG
GCTAAAGTTACTGCTTCTCGTTTGCCTTACTTCGATGGAGATTACTGGCCAGGAGTTGCC
GAAGATATGGTCAATCAACTGCATCAAGAAGAAGATGACCAAAAGCTTCAGAAAAAGGGT
AATGCAAAGAAAATTATTAGAAAAAGAGCTCTTGAAGCTGCTGGCCACACTGATCTAAGT
GGGAACGCTTCCGAGGATGATATGCTGATGCAAAAGCTTGGGGAAACCATTTATCCAATG
AAGGAGGATTTCATTATGGTCCATTTGCAGTATTCTTGTAGCAACTGTCGTAGCTTTATG
TCGTCTGGAAAACGTTGGGCTTGTCATCAATGCAGAAGTTTTTACATCTGTGACAAGTGC
TACAGCGCAGAACAAGAGCTTGAAGAGAGGGAGAGGCATCCGAGCAATAGTAGAGAAACT
CATGAGCTCCATCCGGTTGACATTGTGGGTGTGCCTGAAGAGACAAAGGACGGAGACGGT
ATCATAGAAAGCAAGTTTTTCGACACCAGGCACGCGTTTCTCAGTCTTTGTCAAGAGAAC
CATTACCAATTTGACACCCTTCGCCGTGCCAAGCATTCGTCGATGATGGTGTTGTACCGC
CTACATAATCCCACTGTAGTCTAA
>TraesCS7A02G414500.1 CDS sequence
ATGAATTTGGGGCAGGTGTCAAACCTGTCCGGGAAGACCACGCAGATGAATCCAGGTAGC
AGTCACGGGATGCTGCAGCAACAGCAGCAGCGGCAGGTTGCTTTCGGGCACCCCGGTGTG
GATCCTGAGTTTGTAAACTTGCGCAAAAATATGCTTCAGAGGATATTAGATCTTATTATT
GCAAAGAGGAATGCATCTCCTGGAATGATGCCAAACATGACGAACCTTGCAAAGCGGCTT
GAAGTGGCTCTGTTCATGGCGCATCCGACCAAGGCTGATTACTATAAGATGTTTAAGGGA
CCAATTAAAGAACATTTGGCGCATGCATTTCGGACCATTTCGGCCCAAGGTCAGCAACGT
CAGCAAATGTTGGGCCAGGTAGCACCTTCCTCCAACCATGTCACAATGATTCCAACACCT
GGTATGTCTCAGTGTACAAATGGGAATTCTGTAATGCCCTATGTGATGGACACCACAACC
ACAACTGATAACTCAAGTGCAGGTTCCATGTATAATGGGTATCAGAACCCATCCACCAAT
ACCCCACTAAATTCTACCACTAATAGCCTCTCAATGGCGGCGACTTCAGAGAGCATGCAA
CAACACGTAAATCATATGATCCCCACTCCAGGATTTAGCAACCAACAGACTTTGCTTGCT
AATTCTGAGTACTCAAGTCAAGTTGGATGCTTTAATGTGGAATCGAATGTTGTGCCGCAA
ATGCAGCAGCAACAGAAGCCATTTGGTAACAATCAAGGTTTCTATCCTGTTCACCACCTT
CAGGGCCATGCTGGTTCTGGAGTATATCCAAGCACACTGAATGGTGGAATGGACACACAG
AGGCCGAGAATGCAGCTAATAAACAGAAATATGTCATCAGAAGCGTTTGCTAACCTATCT
TATGGCAGTTCGTGCAATAGTCTCTCTCAACAACAGTTTAATGCTCACGCTCCACAGAGA
ACGCCAACATCAGTTGATCCGGCTGTTTCTAGAGGTCTCTATGACACTAATTCGTCCATC
TTGACAGCTAGAAGTAATCAAGATATTAGTGATGCGAATATTATGTCCAATTCAAGAATG
AATTCTGAGTTTCTTGCAAGTGAGTCAACCACAAAATCAGTTCAACAACCACCCCGATAT
CACAATAACGCTGACTGCTTGAATCCACAAGACATGGTGAGCCTTAGTACATCACAATTG
TCGCATGAACAACCACTCCGCCAACCACATCAGTTGCAGCCTAATCATCCCGACTCCCAA
TTAGTGCAAAATCATTATGTTTTCAGTCCTCGGCAGCAAAATTCACAACAAAATCAGAGT
CAAGATTTTTTTGGTCAAGAGAACAGTGCACAAGATAAAGGACACCAGCTTGGTGGTACT
GGGACTTCATTTGATTCTAAATTGTTGAAGCCCTCAGTAATACAAAATGAACAGGACTCG
AAAAGCATGAAAAATCACCTTAATCAACTGCGATGGTTGCTAATGTTGAAGCATGCAGAG
GGTTGTCAAGCTCCTAAAGGAAGTTGTAAATCTCAATACTGTGTTCCTGTACAGGAGATT
GTGAAGCATTTTAGGAATTGTCAAACGAAAATCTGTTCATATCGGTATTGCAGTTCGTCA
AAGATCCTGTCTTCTCACTATAAGAATTGCATTGAGAAGGACTGTTCTCTTTGCAGCAAG
GTGAAGGAAAGATTGCGCCGCTCTTCCGAACAGGCACACAAGCACAATCGTGACGAGACA
ATAGTAATTACTAAGCAGAATATGGTTCAGAAAATCACCAATGGAGCATTTGATGAAAAA
ATGGACATTGACTTGGTGGTAGTTGAAACCATTGATGAGCAACAGTCGATACCAAAGCGT
GCAAAATTGCAGCATATATCTCCCAGTGCATCAAAGAATGGAATTCTTCATGTCCCTGTT
CCCGGAACAAGCCCACTAGTTTTGCACAAGCCAAAAAACAAGACAGTGCCAAAACAGGAG
GTCAGTGCTAGGGGTGATGAAAAAATAGGCGTTATGCGATCTAATGTGATTCTTGGTGCT
TTGAATGTGATAGACTCTAATGTCAAGCAAGAAAAGTTATTGCTCGACAATGATATGAAG
GAGAATGTTATTGATCTTAAAAACATAACAAATGGTCGTAAAGATGTCATGGTGTCCAAA
TCGGGGAAGCCAAAGATAAAAGGTGTTTCACTCATGGAGTTGTTCACTCCAGAACAAATT
AAAGACCACACTGACAGTCTAAAGCATTGGGTTGGTCAGAGCAAAGCTAAAGCTGGAAAG
CATCAAGTGATTGAACACTCTGAAAATGATAACATATGCCAGCTTTGCAAAGTAGAGAAG
CTATATTTTGAGCCTCCACCAATTTATTGTTCTCCTTGTGGTGCTCGGATAAAACGAAAT
GCATCATATTATACTGCTGCTGCTACTGAGACTTGCCACAATTTCTGTATCCTGTGTTAC
AATGAGGCTCGCAGTTCCACAATTCAGGTGGAAGGTAATCAATTTCCTAAGGCTAAACTT
CATAAAATGAGAAACGATGATGAAACGGAAGAAGGGTGGGTTATGTGTGACAAATGTGAA
CGCTGGCAGCATCAGATTTGTGCCCTTTTCAATTTCAAAAGGGATGATTCTAAAGAAGCA
GAATATACTTGTCCTAAATGCTATGTTCAGGAGATAGAACATGGTTTACGTATACCTTTG
CCACAAAGTGCTGTTCTTGGGGCTAAAGATCTGCCAAGGACTGTGCTTAGTGATCATATA
GAAGAACGACTCTTTAAACGGCTCAGAGAAGAGAGACATGAACGGGCCATTCGTGATGGG
AAAAACTTTGATGAGGTTTCTGGAGCCGATGGACTTGTGGTCAGAGTTGTTTCATCGGTG
GACAAGAAATTAGAAGTTAAACCACGTTTTCTTGAGATCTTTCAAGAAGAGAAGTACCCA
GCAGAATTCCCTTACAAATCCAAGGCTATTGTCTTATTTCAGAAAATAGAAGGTGTCGAA
GTGTGCCTGTTTAGCATGTATGTTCAAGAATTTGGTGCAGAATGTGCAGACCCAAATCAA
CGCCGGGTTTATCTGTCATATCTTGATTCTGTCAAATTCTTTAGACCTGACGTAAAAACA
GTGTCTGGGGAGGCCTTGCGGACATATGTCTATCATGAAATTCTGATCGGTTATCTTGAG
TATTGTAAGCAGCGCGGATTCACTAGCTGTTACATATGGGCTTGCCCACCTTTGAAGGGT
GAAGATTACATTCTATATTGCCATCCAGAGATTCAGAAGACACCAAAATCTGATAAGCTG
CGCGAATGGTACTTATCTATGCTTCGAAAAGCTGTCAAGGAGCGTATTGTTGTCGAGTTG
ACAAATCTCTATGATCACTTTTTTATCACTACAAAAGAATGCAAGGCCAAAGTAACTGCA
GCTCGCTTGCCCTATTTTGATGGAGATTATTGGCCAGGAGCTGCAGAAGATATGATCAAC
CAGCTTTTCCTAGAAGAAGATGATAGAAAGTTGCAGAAGAAGGGGAAACTAAAGAAGACT
ATCACAAAAAGAGCTTTGAGAGCTGCTGGCCAGACTGATCTAAGTGGGAATGCTTCAAAG
GATGCTATCCTGATGCAAAAGCTTGGAGAAACCATTTACCCAATGAAGGAAGATTTCATC
ATGGTCCATTTGCAGCATTCTTGCAGTCACTGCTCTACTCTTATGGTAGCTGGAAAACGC
TGGGTCTGCCACCAGTGTAAAAGTTTTTATATTTGTGACAGTTGTTATGATTCAGAGCAA
CGGCTTGAAGAAAAGGAGAGGCACCCGAGTAATAGTAGAGATTTGCATGTGCTGCATCCA
GTTGACATTGTTGGGGTGCCTGAAGATACAAAGGACAGAGATGATGTCTTAGAGTGTGAG
TTTTTCGATACCAGACAGGCATTCCTGAGTCTTTGTCAAGGAAATCACTATCAATATGAC
ACACTTCGCCGTGCAAAACACTCCTCAATGATGGTGTTATACCACCTTCATAATCCAACT
GCACCAGCCTTTGTTACCACATGCAATATCTGCAATAACGATATTGAGGCTGGTCAAGGG
TGGCGATGTGAAGAATGCCCAGACTTTGATGTGTGCGCAGGATGTTACAATAAAGACGGA
GGTGCCAACCATCGTCACAAGTTAACAAATCACCCATGTGTAGACCGTAATGCTCAAAAT
AAAGAAGCTCGCCAGATGCGCATTCAGCAGGCACGGCGAATGCTTGACCTTTTGGTCCAT
GCGCATAAATGTCGCACCGCTGGTTGCCAGTATCCTGATTGCCGAAGACTTAAGGGACTC
TTTGGTCATGCAACGAGGTGCCAGAAACGGGCAGCCGGAGGCTGTTCACTTTGCCAAAGG
ACGTGGTCGCTGCTTCAGCTCCATGCCCGAACTTGCAAAGAATCAAAGTGTACCATACCT
AGATGCAGGGATCTCAAAGCCCATCTAAGGTGGACGCAGCAGCAGTCCGAATCCAGGAGG
AGGGCCGCCGTGAACGAGATGATGAGGCAGAGAGCCGCAGAAGTTGCCAGGAGTTAG
>TraesCS7B02G314400.2 CDS sequence
ATGAATTTGGGGCAGGTCTCGAACCTGTCCGGGAAGACCACGCAGATGAATCCAGGCAGC
AGTCACGGGATGCCACAGCAACAGCAGCAGCGGCAGGTTGCTTTGGGGCACCCCGGTGTG
GATCCTGAGTTTGTAAACTTGCGCAAAGCTATGCTTCAGAGGATATTAGAGCTTATTATT
GCAAAGAGGAATGCACCTCCTGGAATGATCCCAAACATGACGAACCTTGCAAAGCGGCTT
GAAGTGGCTCTGTTCATGGCGCATCCGACCAAGGCTGATTACTATAAGATGTTTAAGGAA
CCAATTAAAGAACATTTGGCGCATGCATTTCGGACCATTTCAGCCCAAGGTCAACAACGT
CAGCAAATGTTGGGCCAGGTAGCACCTTCCTCCAACCATGTCACAATGATTCCAACACCT
GGTATGCCTCAGTGTGGAAATGGGAATTCTGCAATGCCCTATGTGATGGACACCACAACC
ACAACTGATAACTCAAGTGCAGGTTCCATGTATAATGGGTATCAGAACCCATCCACCAAT
ACCCCACTAAATTCTACCACCAGTAGCCTCTCAATGGTGACGACTTCAGAGAGCATGCAA
CGACACGCAAATCATATGATCCCCACTCCAGGATTTAGCAACCAACAGACTGTGCTTGCT
AATTCTTCTGAGTACTCAAGTCAAGTTGGATGCTTTAATGTGGAATCGAATGTTGTGCCG
CAAATGCAGCAGCAACAGAAGCCATTTGGTAACAATCAAGGTCGCTATCCTGTTCACCAC
CTTGAGGGCCATGCTGGTTCTGGAGTATATCCAAGCACGCTGAATGGTGGAGTGGACACA
CAGAGGCCGAGAATGCAGCTAATAAACAGAAATATGTCATCAGAAGCATTTGCTAACCTA
TCTTCTTATGGCAGTTCGTGCAATAGTCTGTCTCAACAACAGTTTAATGCTCACGCTCCA
CAGAGAACACCAACATCAGTTGATACGGCTGTTTCTAGAGGTCTCTATGACACTAATTCG
TCCATCTTGACAGCTAGAAGTAATCAAGATATTAGTGATGTGGATATTATGTCCAATTCA
AGAATGAATTCTGAGTTTCTTGCAAGTCAGTCAACCACAAAATCAGTTCAACAACCACCC
CGATATCACAATAACGCTGAGGGCTTTAGTACATCACAATTATCACATGAACAACCACTC
CGCCAACCACATCAGTTGCAGCCTAATCATCCTGACTCCCAATTAGTGCAAAATCATTAT
GTTTTCAGTCCCCGGCAGCAAAATTCACAACAAAATCAGGGTCAAGAATTTTTTGGTCAA
GAGAAAAGAGCACAAGATAAAGGACACCAGCTTGGTTGTACCGTGACTTCATTTGATTCT
AAATTGTCGAAGCCCTCAGTAATACAAAATGAACAGGACTCTAAAATCATGAAAAATCAA
CTTAATCAACTGCGGTGGTTGTTAATGTTGAAGCATGCAGAAGGTTGTCAAGCTCCTAAA
GGAAGTTGTAAATCTCAATACTGTGTTCCTGTACAGGAGATTGTGAAGCATTTTAGGAAT
TGTCAAATGAAAATCTGTTCATATCGGTACTGCAGTTCGTCAAAGATCCTGTCTTCTCAC
TATAAGAATTGCATTGAGAAGGACTGTTCTCTTTGCAGCAAGGTGAAGGAAAGATTGCGC
CGCTCTTCCGAACAGGCACACAAGCACAATCGTGACGAGACAATAGTAATTACTAAGCAG
AATATGGTTCAGAAAATCACCAATGGAGCATTTGATGAAAAAATGGACATTGACTTGGTG
GTAGTTGAAACCATTGATGAGCAACAATCGGTACCAAAGCGTGCAAAATTGCAGCATATG
TCTCCCAGTGCATCAAAGAATGGAATTCTTCATGTCCCTGTTCCTGGAACAAGCCCACTA
GTTTTGCACAAGCCAAAAAACAAGACAGTGCCAAAACAGGAGGTCAGTGCTAGGGTTGAT
GAAAAAATAGGCGTTATGCGAACTAATGTGATTCTTGGTGCTTTGAATGTGATAGACTCT
AATGTCAAGCAAGAAAACTTATTGCTCGACAGTGATATGAAGGAGAATGTTATTGATCTT
AAAAACGTAACAAATGGTCGTAAAGATGTCATGGTGTCCAAATCGGGGAAGCCAAAGATA
AAAGGTGTTTCACTCATGGAGCTGTTCACTCCAGAACAAATTAAAGACCACACTAACAGT
CTAAAGCATTGGGTTGGTCAGAGCAAAGCTAAAGCTGGAAAGCATCAAGTGATTGAACAC
TCCGAAAATGATAACATATGCCAGCTTTGCAAAGTAGAGAAGCTGTATTTTGAGCCTCCA
CCAATTTATTGTTCTCCTTGTGGTGCTCGGATAAAACGAAATGCATCATACTATACTGCT
GCTGCTACTGAGACTTGCCACAATTTCTGTATCCTGTGTTACAATGAGGCTCGCAGTTCC
ACAATTCAGGTGGAAGGTAATCAATTTCCTAAGGCTAAACTTCAAAAATTGAGGAACGAT
GATGAAACGGAAGAAGGGTGGGTTATGTGTGACAAATGTGAACGCTGGCAGCATCAGATT
TGTGCCCTTTTTAATTTCAAAAGGGATGATTCTAAAGATGCAGAATATACTTGCCCTAAG
TGCTATGTTCAGGAGATAGAACATGGTTTACGTATACCTTTGCCACAAAGTGCTGTTCTT
GGGGCTAAAGATCTGCCAAGGACCGTGCTTAGCGATCATATAGAAGAACGACTCTTTAAA
CGGCTCAGAGAAGAGAGACATGAACGGGCCATTCGCGATGGGAAAAACTTTGATGAGGTT
TCTGGAGCCGATGGACTTGTGGTCAGAGTTGTTTCATCAGTGGACAAGAAATTAGAAGTT
AAACCACGTTTTTTTGAGATTTTTCAAGAAGACAAGTACCCAGCAGAATTCCCTTACAAA
TCCAAGGCTATTGTCTTATTTCAGAAAATAGAAGGTGTTGAAGTGTGCCTCTTTAGCATG
TATGTTCAAGAATTTGGTGCAGAATGTGCAGACCCAAACCAACGTCGGGTTTATCTGTCA
TATCTTGATTCTGTCAAATTCTTTAGACCTGACGTAAAAACAGTGTCTGGGGAGGCCTTG
CGGACATATGTCTATCATGAAATTCTGATCGGTTATCTTGAGTATTGTAAGCAGCGCGGA
TTCACTAGCTGTTACATATGGGCTTGCCCACCTTTGAAGGGTGAAGATTACATTCTATAT
TGCCATCCAGAGATTCAGAAGACACCAAAATCTGATAAGCTGCGCGAATGGTACTTATCT
ATGCTTCGAAAAGCTGTCAAGGAGCGTATTGTTGTCGAGTTGACAAATCTCTATGATCAC
TTTTTTATCACTACAAAAGAATGCAAGGCCAAAGTAACTGCAGCTCGCTTGCCATATTTT
GATGGAGATTATTGGCCAGGAGCTGCAGAAGATATGATCAACCAACTTTTCCTAGAAGAA
GATGATAGAAAGTTGCAGAAGAAGGGGAAACTAAAGAAGACTATCACGAAAAGAGCTTTG
AGAGCTGCTGGCCAGACTGATCTAAGTGGGAATGCTTCAAAGGATGCTATCCTGATGCAA
AAGCTTGGAGAAACCATTTACCCAATGAAGGAAGATTTCATCATGGTCCATTTGCAGCAT
TCTTGCAGTCACTGCTCTACTCTTATGGTAGCTGGAAAACGCTGGGTCTGCCACCAGTGT
AAAAGTTTTTATATTTGTGACAGTTGTTATGATTCAGAGCAACGGCTTGAAGAAAAGGAG
AGGCACCCGAGTAATAGTAGAGATTTGCATGTGCTGCACCCAGTTGACATTGTTGGGGTG
CCTGAAGATACAAAGGACAGAGATGATGTCTTGGAGTGTGAGTTTTTCGATACCAGACAG
GCATTCCTGAGTCTTTGTCAAGGAAATCACTATCAATATGACACACTTCGCCGTGCAAAA
CACTCCTCAATGATGGTGTTATACCACCTTCATAATCCAACTGCACCAGCCTTTGTTACC
ACATGCAATATCTGCAATAACGATATTGAAGCTGGTCAAGGGTGGCGATGTGAAGAATGC
CCAGACTTTGATGTGTGCGCAGGATGTTACAATAAAGACGGAGGTGCCAACCATCGTCAC
AAGTTAACAAATCACCCATGTGTAGACCGTAATGCTCAAAATAAAGAAGCTCGCCAGATG
CGCATTCAGCAGGCACGGCGAATGCTTGACCTTTTGGTCCATGCGCATAAATGTCGCACC
GCTGGTTGCCAGTATCCTGATTGCCGAAGACTTAAGGGACTCTTTGGTCATGCAACGAGG
TGCCAGAAACGGGCAGCCGGAGGCTGTTCACTTTGCCAAAGGACGTGGTCTCTGCTTCAA
CTCCACGCCCGAACTTGCAAAGAATCAAAGTGTACCATACCAAGATGCAGGGATCTCAAA
GCCCATCTAAGGTGGACGCAGCAGCAGTCCGAATCAAGGAGGAGGGCCGCCGTGAACGAG
ATGATGAGGCAGAGAGCCGCAGAAGTTGCCAGGAGTTAG
>TraesCS7D02G407600.2 CDS sequence
ATGAATTTGGGGCAGGTGTCAAACCTGTCCGGGAAGACCACGCAGATGAATCCAGGCAGC
AGTCACGGGATGCCGCAGCAACAGCAGCAGCGGCAGGTTGCTTTGGGGCACCCCGGTGTG
GATCCTGAGTTTGTAAACTTGCGCAAAAATATGCTTCAGAGGATATTAGATCTTATTATT
GCAAAGAGGAGTGGATCTCCTGGAATGATGCCAAACATGACGAACCTTGCAAAGCGGCTT
GAAGTGGCTCTGTTCATGGCGCATCCGACCAAGGCTGATTACTATAAGATGTTTAAGGGA
CCAATTAAAGAACATTTGGCGCATGCGTTTCGGACCATTTCGGCCCAAGGTCAGCAACGT
CAGCAAATGTTGGGCCAGGTAGCACCTTCCTCCAACCATGTCACAATGATTCCAACACCT
GGTATGTCTCAGTGTGCAAATGGGAATTCTGTAATGCCCTATGTGATGGACACCACAACC
ACAACTGGTAACTCAAGTGCAGGTTCCATGTATAATGGGTATCAGAACCCATCCACCAAT
ACCCCACTAAATTCTACGACTAATAGCCTCTCAATGGCGACGACTTCAGAGAGCATGCAA
CAACACGTAAATCATATGATCCCTACTCCAGGATTTAGCAACCAACAGACTTTGCTTGCT
AATTCTGAGTACTCAAGTCAAGTTGGATGCTTTAATGTGGAATCGAATGTTGTGCCGCAA
ATGCAGCAGCAACAGAAGCCATTTGATAACAATCAAGGTTTCTATCCTGTTCACCACCTT
CAGGGCCATGCTGGTTCTGGAGTATATCCAAGCACGCTGAATGGTGGAATGGACACACAG
AGGCCGAGGATGCAGCTAATAGACAGAAATATGTCATCAGAAGCGTTTGCTAACCTATCT
TATGGCAGTTCGTGCAATAGTCTGTCTCAACAACAGTTTAATGCTCACGCTCCACAGAGA
ACACCAACATCAGTTGATCCGGCTGTTTCTAGAGGTCTCTATGACACTAATTCGTCCATC
TTGACAGCTAGAAGTAATCAAGGTATTAGTGATGCGAATATTATGTCCAATTCAAGAATG
AATTCTCAGTTTCTTGCAAGTGAGTCAACCACAAAATCAGTTCAACAACCACCCCGATAT
CACAATAACGCTGACTGCTTGAATCCACAAGACATGGTGAGCCTTAGTACATCACAATTA
TCGCATGAACAACCACTCCGCCAACCACATCAGTTGCAGCCTAATCATCCTGACTCCCAA
TTAGTGCAAAATCATTATGTTTTCAGTCCTCGGCAGCAAAATTCACAACAAAATCAGGGT
CAAGATTTTTTTGGTCAAGAGAACAGGGCACAAGATAAAGGACACCAGCTTGGTGGTACT
GTGACTTCATTTGATTCTAAATTGTTGAAGCCCTCAGTAATACAAAATGAACAGGACTCG
AAAAGCATGAAAAATCACCTTAATCAACTGCGATGGTTGCTAATGTTGAAGCATGCAGAA
GGTTGTCAAGCTCCTAAAGGAAGTTGTAAATCTCAATACTGTGTTCCTGTACAGGAGATT
GTGAAGCATTTTAGGAATTGTCAAACGAAAATCTGTTCATATCGGTATTGCAGTTCGTCA
AAGATCCTGTCTTCTCACTATAAGAATTGCATTGAGAAGGACTGTTCTCTTTGCAGCAAG
GTGAAGGAAAGATTGCGCCGCTCTTCCGAACAGGCACACAAGCACAATCGTGACGAGACA
ATAGTAATTACTAAGCAGAATATGGTTCAGAAAATCACCAATGGAGCATTTGATGAAAAA
ATGGACATTGACTTGGTGGTAGTTGAAACCATTGATGAGCAACAGTCGATACCAAAGCGT
GCAAAATTGCGGCATATATCTCCCAGTGCATCAAAGAATGGAATTCTTCATGTCCCTGTT
CCTGGTACAAGCCCACTAGTTTTGCACAAGCCAAAAAACAAGACAGTGCCAAAACAGGAG
GTCAGTGCTAGGGTTGATGAAAAAATAGGCGTTATGCGAACTAATGTGATTCTTGGTGCT
TTGAATGTGATAGACTCTAATGTCAAGCAAGAAAAGTTATTGCTCGACAACGATATGAAG
GAGAATGTTATTGATCTTAAAAACATAACAAATGGTCGTAAAGATGTCATGGTGTCCAAA
TCGGGGAAGCCAAAGATAAAAGGTGTTTCACTCATGGAGTTGTTCACTCCAGAACAAATT
AAAGACCACACTGATAGTCTAAAGCATTGGGTTGGTCAGAGCAAAGCTAAAGCTGGAAAG
CATCAAGTGATTGAACACTCTGAAAATGATAACATATGCCAGCTTTGCAAAGTAGAGAAG
CTATATTTTGAGCCTCCACCAATTTATTGTTCTCCTTGTGGTGCTCGGATAAAACGAAAT
GCATCATACTATACTGCTGCTGCTACTGAGACTTGCCACAATTTCTGTATCCTGTGTTAC
AATGAGGCTCGCAGTTCCACAATTCAGGTGGAAGGTAATCAATTTCCTAAGGCTAAACTT
CATAAAATGAAAAACGATGATGAAACAGAAGAAGGGTGGGTTATGTGTGACAAATGTGAA
CGCTGGCAGCATCAGATTTGTGCCCTTTTTAATTTCAAAAGGGATGATTCTAAAGAAGCA
GAATATACTTGTCCTAAATGCTATGTTCAGGAGATAGAACATGGTTTACGTATACCTTTG
CCACAAAGTGCTGTTCTTGGGGCTAAAGATCTGCCAAGGACTGTGCTTAGCGATCATATA
GAAGAACGACTCTTTAAACGGCTCAGAGAAGAGAGACATGAACGGGCCATTCGTGATGGG
AAAAACTTTGATGAGGTTTCTGGAGCCGATGGACTTGTGGTCAGAGTTGTTTCATCAGTG
GACAAGAAATTAGAAGTTAAACCACGTTTTTTTGAGATTTTTCAAGAAGACAAGTACCCA
GCAGAATTCCCTTACAAATCCAAGGCTATTGTCTTATTTCAGAAAATAGAAGGTGTCGAA
GTGTGCCTCTTTAGCATGTATGTTCAAGAATTTGGTGCAGAATGTGCAGACCCAAACCAA
CGTCGGGTTTATCTGTCATATCTTGACTCTGTCAAATTCTTTAGACCTGACGTAAAAACA
GTGTCTGGGGAGGCCTTGCGGACATATGTCTATCATGAAATTCTGATCGGTTATCTTGAG
TATTGTAAGCAGCGCGGATTCACTAGCTGTTACATATGGGCTTGCCCACCTTTGAAGGGT
GAAGATTACATTCTATATTGCCATCCAGAGATTCAGAAGACACCAAAATCTGATAAGCTG
CGCGAATGGTACTTATCTATGCTTCGAAAAGCTGTCAAGGAGCGTATTGTTGTCGAGTTG
ACAAATCTCTATGATCACTTTTTTATCACTACAAAAGAATGCAAGGCCAAAGTAACTGCA
GCTCGCTTGCCATATTTTGATGGAGATTATTGGCCAGGAGCTGCAGAAGATATGATCAAC
CAGCTTTTCCTAGAAGAAGATGATAGAAAGTTGCAGAAGAAGGGGAAACTAAAGAAGACT
ATCACAAAAAGAGCTTTGAGAGCTGCTGGCCAGACTGATCTAAGTGGGAATGCTTCAAAG
GATGCTATCCTGATGCAAAAGCTTGGAGAAACCATTTACCCAATGAAGGAAGATTTCATC
[truncated: 1,883 more rows]
