# Supplementary material for: Genome-wide identification of the histone acetyltransferase gene family in Triticum aestivum
Source: BMC Genomics. 2021 Jan 11;22:49. doi: 10.1186/s12864-020-07348-6 (PMC7802222; doi:10.1186/s12864-020-07348-6)
Supplement: Supplementary file 2 — Additional file 2: Table S2. The MEME motif sequences and lengths of the TaHATs [file 12864_2020_7348_MOESM2_ESM.xlsx]

## Sheet: Sheet1
Table S2. The MEME motif sequences and lengths of the TaHATs
Motif	Width	Best possible match
1	50	DSVKYFRPEIKAASGEALRTFVYHEILIGYLEYCKQRGFTSCYIWACPPL
2	50	YPGEFPYKSKAILLFQKIEGVEVCLFAMYVQEFGAECAYPNQRRVYLSYJ
3	50	LMQKLGETIYPMKEDFIMVHLQYSCSHCHQLMVSGKRWVCHQCKSFYJCD
4	50	DGDDILESKFFDTRQAFLSLCQGNHYQFDTLRRAKHSSMMVLYHLHBPTA
5	41	LIVVELNNLYDHFFITTGECKAKVSAARLPYFEGDYWPGAA
6	25	VLGAQELPRTALSDHIEERLSKRLR
7	21	EWWVACDKCEAWQHQICALFN
8	33	CQLCKVEKLLFEPPPIYCSPCGARIKRNASYYT
9	21	ILYCHPTIQKTPKSDKLREWY
10	29	VVGAEGLVVRVVSSADKKLEVKPRFKEIF
11	41	CRLCKFMWSLLQLHARACKDSGCSVPRCRDLKAHLRKAQQQ
12	50	BDTAISLLFLKPVTKKVAPDYYDIIQRPMDLGTJRDKAEKMEYKNREEFR
13	30	NVCNNDIELGQGWRCEVCPDFGECAGCYKK
14	50	LTNPLGLASWLEQLPHAAICLAAAASCERELCVTSQNLVKHFVACQNKBR
15	29	EERERHPSNSRDTHKLHPVDIVGVPEETK
16	21	REEDLQKLRKKGKTKKKHTFR
17	50	DTFGFKDLCLSEQPMKDVHKDFPTAKQAPVCPDVYPLEHEDWENGIIWGN
18	50	LQTMKPKLSTNEIANFHRPKAKWYPHENKLAVELQGAACSHGSMTVIVMT
19	41	IEPADKSPFLGDVRSGYQQSCLETNVYRAPAFPHKLASTDY
20	50	SGKPKIKGVSJLELFTPEZJRDHMESLKQWVGQSKAKAEKHQSGLPSZNT
