# Supplementary material for: Genome-wide identification of the histone acetyltransferase gene family in Triticum aestivum
Source: BMC Genomics. 2021 Jan 11;22:49. doi: 10.1186/s12864-020-07348-6 (PMC7802222; doi:10.1186/s12864-020-07348-6)
Supplement: Supplementary file 3 — Additional file 3: Table S3. Specific Primers used for this article. [file 12864_2020_7348_MOESM3_ESM.xlsx]

## Sheet: Sheet1
Table S3. Specific Primers used for this article.
HAC-F	GCTGGCGGTGTGAAATTTGT
HAC-R	TGAATCTCTGCAAGCTCGGG
HAF-F	AGGAGACGATATGGAAGGGCT
HAF-R	GCTCCACATATAAGACTGTCCAC
HAM-F	GGTAAAGTGGGAACACCGGA
HAM-R	TCCAGATCAGCTTGCTCACG
HAG1-F	GACGACGACTCCCTTACCAC
HAG1-R	ATATTAGGGAGCTGCCGTGC
HAG2-F	TCCATCGACTGTCTCCGTCT
HAG2-R	AACTAGTGGGCACTTGGACG
HAG3-F	CTGGTTTCAAGGTGGTTGCG
HAG3-R	GCAGCTCTGGTGGGTAGTTT
CDC-F	CAAATACGCCATCAGGGAGAACATC
CDC-R	CGCTGCCGAAACCACGAGAC
BSMV-F	CGAGCGAAAAGAGCCACAAC
BSMV-R	CTTCCTCGGCATCTGGAATGA
CWMV-F	ACGAGGACGAGTGTGTTGTC
CWMV-R	CACCTTTAGCAGCACCGAGA
WYMV-F	ATGATGCCGACGCTGCGCGTC
WYMV-R	CTGGAGTTGTTGTGTTCGATT
